# Supplementary material for: Profiles of patients’ self-reported health after acute stroke
Source: Neurol Res Pract. 2021 Aug 23;3:43. doi: 10.1186/s42466-021-00146-9 (PMC8381585; doi:10.1186/s42466-021-00146-9)
Supplement: Supplementary file 1 — Additional file 1. [file 42466_2021_146_MOESM1_ESM.xlsx]

## Sheet: EPOS_12m_fullcor_freevar_2-clas
ID	c2_probc1	c2_probc2	c2_member	c3_probc1	c3_probc2	c3_probc3	c3_member	c4_probc1	c4_probc2	c4_probc3	c4_probc4	c4_member	ZGPH_12	ZGPH_90	ZGMH_12	ZGMH_90	Zphq_anx_12	Zphq_anx_90	Zphq_dep_12	Zphq_dep_90	Zfunctionalitystatus_90	Zfunctionalitystatus_12
167072	0	1	2	0.06	0.94	0	2	0	0.089	0.911	0	3	-1.3134		-0.412255		1.77807		1.62884			-0.482708
172274	0	1	2	0	1	0	2	0	0	1	0	3	0.10671	-0.43175	-0.412255	-0.366299	-0.88837	0.457491	0.324212	-0.316938	-0.453303	-0.482708
216208	0	1	2	0	1	0	2	0	0	1	0	3		0.708391		-0.0724624		-0.949389		-1.00696	-0.453303
216323	0	1	2	0	1	0	2	0	0	1	0	3	0.958777	0.138321	0.453316	-0.366299	0.444849	0.457491	-0.980419	0.373088	-0.453303	-0.482708
218516	0	1	2	0	1	0	2	0	0	1	0	3	0.674755	0.993427	0.453316	0.515211	-0.88837	-0.949389	-0.980419	-1.00696	-0.453303	-0.482708
222095	0	1	2	0	1	0	2	0	0	1	0	3	-1.3134	-1.00182	-1.27783	-0.366299	3.11129	1.16093	1.62884	0.373088	-0.453303	-0.482708
225343	0	1	2	0.994	0.006	0	1	0	1	0	0	2	-0.177312	-0.43175	-0.123731	-0.660136	0.444849	0.457491	0.324212	0.373088	0.544666	0.540749
228967	0	1	2	0	1	0	2	0	0	1	0	3	0.674755	0.993427	1.31889	1.39672	-0.22176	0.457491	-0.328103	-0.316938	-0.453303	-0.482708
231280	0	1	2	0	1	0	2	0	0	1	0	3	-0.461334	-0.43175	-0.123731	-0.0724624	0.444849	0.457491	0.324212	0.373088	-0.453303	-0.482708
232239	0	1	2	0	1	0	2	0	0	1	0	3	-1.59742	-1.28686	-0.123731	-0.660136	1.77807	1.86437	0.976528	1.06311	-0.453303	-0.482708
246485	0.03	0.97	2	0.75	0.25	0	1	0	0.476	0.327	0.197	2	-1.3134		-0.989302		-0.22176		-0.328103			0.540749
247787	0	1	2	0	1	0	2	0	0	1	0	3		0.138321		-0.0724624		-0.245949		-0.316938	-0.453303
264242	1	0	1	0	0	1	3	1	0	0	0	1	-1.88145	-2.14196	-0.989302	-0.953973	3.11129	1.86437	2.93347	2.44316	3.53857	2.58766
267030	1	0	1	0	0	1	3	0	0	0	1	4		-1.57189		-1.24781					2.5406
267555	0	1	2	0	1	0	2	0	0	1	0	3		0.423356		0.221374		-0.949389		-1.00696	-0.453303
269925	0	1	2	0	1	0	2	0	0	1	0	3	-1.21873	-2.14196	-0.123731	-0.953973	0.444849	2.56781	1.62884	1.06311	-0.453303	-0.482708
273440	0	1	2	0	1	0	2	0	0	1	0	3	-0.177312	-0.43175	-0.412255	-0.953973	0.444849	0.457491	0.976528	0.373088	-0.453303	-0.482708
275504	0	1	2	0	1	0	2	0	0	1	0	3		-0.43175		0.221374		0.457491		0.373088	-0.453303
284871	0	1	2	0	1	0	2	0	0	1	0	3	0.674755	0.423356	0.164792	-0.0724624	-0.22176	-0.245949	-0.328103	0.373088	-0.453303	-0.482708
303885	0	1	2	0	1	0	2	0	0	1	0	3	-0.177312	-0.146714	-0.123731	-0.0724624	0.444849	0.457491	0.324212	0.373088	-0.453303	-0.482708
309929	0	1	2	0	1	0	2	0	0	1	0	3	-0.745357	-0.716785	-0.700778	-0.660136	-0.22176	-0.949389	0.324212	-1.00696	-0.453303	0.540749
319257	0	1	2	0	1	0	2	0	0	1	0	3	0.958777	0.708391	0.164792	-0.0724624	0.444849	0.457491	0.324212	0.373088	-0.453303	-0.482708
325167	0	1	2	0.017	0.983	0	2	0	0.031	0.969	0	3	0.674755		-0.412255		-0.22176		0.324212			-0.482708
325762	0	1	2	0	1	0	2	0	0	1	0	3	0.10671	0.138321	0.164792	0.221374	-0.88837	-0.245949	-0.980419	-0.316938	-0.453303	-0.482708
328383	0	1	2	0.255	0.745	0	2	0	0.14	0.86	0	3	-1.59742	-1.28686	-0.989302	-0.366299	1.11146	0.457491	0.976528	0.373088	0.0456817	1.05248
328786	0	1	2	0	1	0	2	0	0	1	0	3	0.674755	0.993427	1.60741	1.39672	-0.88837	-0.949389	-0.980419	-1.00696	-0.453303	-0.482708
332025	1	0	1	0.992	0	0.008	1	0	0	0	1	4	-1.3134	-1.28686	-0.700778	-0.660136	-0.22176	-0.245949	0.324212	0.373088	2.04162	0.540749
334595	0	1	2	0	1	0	2	0	0	1	0	3	-0.745357	-0.146714	-0.412255	-0.660136	1.77807	0.457491	0.324212	0.373088	-0.453303	-0.482708
341532	0	1	2	0.063	0.937	0	2	0	0.128	0.872	0	3	-1.59742		-1.56635		2.44468		2.93347			-0.482708
353264	0	1	2	0	1	0	2	0	0	1	0	3	-0.461334	0.423356	0.164792	0.221374	-0.22176	-0.245949	0.324212	0.373088	-0.453303	-0.482708
353467	1	0	1	0	0	1	3	1	0	0	0	1	-1.3134	-1.85693	-1.27783	-1.54165	-0.22176	1.16093	-0.328103	1.75314	3.03959	2.58766
379520	0	1	2	0	1	0	2	0	0	1	0	3	0.958777	0.708391	0.453316	0.221374	-0.22176	0.457491	-0.328103	-0.316938	-0.453303	-0.482708
397152	0	1	2	0	1	0	2	0	0	1	0	3	1.2428	1.27846	1.31889	1.10289	-0.88837	-0.949389	-0.328103	-1.00696	-0.453303	-0.482708
431760	0	1	2	0	1	0	2	0	0	1	0	3	-0.745357	-1.19184	-0.412255	-0.856027	-0.22176		0.324212		-0.453303	-0.482708
570303	0	1	2	0.995	0.005	0	1	0	1	0	0	2	-0.461334	-0.43175	-1.27783	-0.366299	-0.22176	-0.949389	-0.328103	-0.316938	0.544666	0.540749
599272	0	1	2	0	1	0	2	0	0	1	0	3	-1.59742	-0.716785	-0.989302	-0.953973	1.11146	0.457491	0.324212	0.373088	-0.453303	-0.482708
645758	0	1	2	0	1	0	2	0	0	1	0	3	-0.461334	0.423356	-0.123731	0.515211	-0.88837	-0.949389	-0.328103	-1.00696	-0.453303	-0.482708
755556	0	1	2	0	1	0	2	0	0	1	0	3	0.958777	1.27846	0.453316	0.515211	-0.88837	-0.949389	-0.980419	-1.00696	-0.453303	-0.482708
768971	0	1	2	0	1	0	2	0	0	1	0	3	0.10671	0.993427	-1.27783	-1.24781	1.11146		2.28116		-0.453303	-0.482708
774093	0	1	2	0	1	0	2	0	0	1	0	3	-0.745357	0.423356	-0.123731	0.221374	0.444849	-0.949389	0.324212	-0.316938	-0.453303	-0.482708
775552	0	1	2	0	1	0	2	0	0	1	0	3	0.674755	0.993427	0.741839	0.515211	-0.22176	-0.245949	-0.328103	-0.316938	-0.453303	-0.482708
789835	0	1	2	0	1	0	2	0	0	1	0	3	0.10671	0.423356	-0.989302	-0.953973	0.444849	0.457491	0.324212	0.373088	-0.453303	-0.482708
791103	0	1	2	0.01	0.99	0	2	0	0.086	0.914	0	3	-0.177312	0.423356	-0.412255	-0.366299	-0.88837	0.457491	-0.328103	0.373088	0.0456817	-0.482708
851525	0	1	2	0	1	0	2	0	0	1	0	3	-0.177312	0.138321	-0.989302	-0.0724624	2.44468	0.457491	1.62884	0.373088	-0.453303	-0.482708
880529	0	1	2	0	1	0	2	0	0	1	0	3	0.390733	0.993427	-0.123731	-0.366299	0.444849	-0.245949	-0.328103	-0.316938	-0.453303	-0.482708
991621	0	1	2	0	1	0	2	0	0	1	0	3		0.993427		-1.54165		1.86437		2.44316	-0.453303
1079385	0	1	2	0	1	0	2	0	0	1	0	3		0.708391		0.515211		-0.949389		-1.00696	-0.453303
1245069	0	1	2	0	1	0	2	0	0	1	0	3	-1.02938	-1.00182	-0.700778	-0.953973	1.77807	0.457491	1.62884	0.373088	-0.453303	1.05248
1326240	0	1	2	0	1	0	2	0	0	1	0	3	0.958777	0.423356	0.453316	-0.0724624	0.444849	0.457491	-0.980419	0.373088	-0.453303	-0.482708
1430969	0	1	2	0.02	0.98	0	2	0	0.04	0.96	0	3	0.296059		-0.123731		0.444849		0.976528			-0.482708
1691953	0	1	2	0	1	0	2	0	0	1	0	3	0.390733	0.423356	0.453316	1.10289	-0.88837	-0.949389	-0.980419	-1.00696	-0.453303	-0.482708
1743054	0	1	2	0	1	0	2	0	0	1	0	3	0.958777	0.423356	0.741839	0.515211	-0.88837	0.457491	-0.980419	0.373088	-0.453303	-0.482708
1760475	0	1	2	0	1	0	2	0	0	1	0	3	-1.02938	-0.43175	-0.989302	-0.660136	1.77807	0.457491	0.324212	0.373088	-0.453303	-0.482708
1767864	0	1	2	0	1	0	2	0	0	1	0	3	-1.02938	-1.85693	-0.700778	-1.83548	-0.88837	-0.949389	-0.328103	0.373088	-0.453303	-0.482708
1776403	0	1	2	0	1	0	2	0	0	1	0	3	-0.745357	0.423356	1.03036	1.10289	-0.88837	-0.245949	-0.328103	-0.316938	-0.453303	-0.482708
1794458	0	1	2	0	1	0	2	0	0	1	0	3	-0.745357	-0.716785	-1.27783	-0.953973	1.77807	1.16093	0.324212	0.373088	-0.453303	0.540749
1799594	0	1	2	0.065	0.935	0	2	0	0.059	0.941	0.001	3	-0.461334		-0.123731		-0.88837		-0.980419			-0.482708
1838741	0	1	2	0	1	0	2	0	0	1	0	3	0.10671	-0.146714	-0.123731	-0.953973	-0.22176	-0.245949	0.324212	0.373088	-0.453303	-0.482708
1878832	1	0	1	0	0	1	3	0	0	0	1	4		-1.57189		-1.83548		1.86437		3.13319	2.5406
1951408	0	1	2	0.995	0.005	0	1	0	1	0	0	2	-1.02938	-0.716785	-0.123731	-0.0724624	0.444849	0.457491	0.324212	0.373088	0.544666	0.540749
2066002	0	1	2	0	1	0	2	0	0	1	0	3	0.674755	0.708391	0.741839	0.809048	-0.22176	-0.245949	-0.328103	-0.316938	-0.453303	-0.482708
2267609	0	1	2	0	1	0	2	0	0	1	0	3	0.958777	-0.43175	0.164792	-0.0724624		0.457491		0.373088	-0.453303	-0.482708
2303764	0	1	2	0	1	0	2	0	0	1	0	3	0.674755	0.708391	0.164792	0.221374	-0.22176	0.457491	-0.980419	0.373088	-0.453303	-0.482708
2434947	0	1	2	0	1	0	2	0	0	1	0	3		0.423356		-0.0724624		1.86437		0.373088	-0.453303
2567174	0	1	2	0	1	0	2	0	0	1	0	3	-1.02938	-0.43175	-1.27783	-0.660136	-0.22176	1.16093	0.324212	0.373088	-0.453303	-0.482708
2754058	0	1	2	0	1	0	2	0	0	1	0	3	1.52682	1.5635	1.89593	2.27823	-0.88837	-0.949389	-0.980419	-1.00696	-0.453303	-0.482708
2757273	0	1	2	0.968	0.032	0	1	0	1	0	0	2	0.390733	-0.146714	0.453316	0.221374	-0.88837	-0.245949	-0.980419	1.75314	0.544666	-0.482708
2816509	0	1	2	0.01	0.99	0	2	0	0.014	0.986	0	3	1.52682		2.18446		-0.88837		-0.980419			-0.482708
2824847	0	1	2	0	1	0	2	0	0	1	0	3		1.27846		-0.953973		0.457491		0.373088	-0.453303
2967298	0	1	2	0	1	0	2	0	0	1	0	3	-0.461334	0.708391	-0.412255	0.221374	0.444849	-0.949389	0.324212	0.373088	-0.453303	-0.482708
2992353	0	1	2	0	1	0	2	0	0	1	0	3	-0.177312	-0.43175	-0.412255	-0.660136	0.444849	0.457491	0.324212	0.373088	-0.453303	-0.482708
3353401	0	1	2	0	1	0	2	0	0	1	0	3		-0.716785		-0.953973		0.457491		0.373088	-0.453303
3606444	0	1	2	0	1	0	2	0	0	1	0	3	1.2428	1.5635	1.03036	1.39672	-0.88837	-0.949389	-0.980419	-1.00696	-0.453303	-0.482708
3653303	0	1	2	0	1	0	2	0	0	1	0	3	1.52682	1.5635	1.31889	1.10289	-0.88837	-0.949389	-0.980419	-1.00696	-0.453303	-0.482708
3779710	1	0	1	0	0	1	3	1	0	0	0	1		-1.00182		-0.366299		1.86437		1.06311	3.03959
3909586	0	1	2	0	1	0	2	0	0	1	0	3	-0.461334	0.708391	-0.412255	-0.366299	0.444849	0.457491	0.324212	0.373088	-0.453303	-0.482708
3937770	0	1	2	0.99	0.01	0	1	0	1	0	0	2	-1.3134	-1.85693	-0.700778	-1.54165	-0.88837	1.16093	0.976528	1.06311	0.544666	-0.482708
4073570	0	1	2	0	1	0	2	0	0	1	0	3	0.958777	0.993427	1.03036	1.10289	-0.88837	-0.949389	-0.980419	-1.00696	-0.453303	-0.482708
4259135	0	1	2	0	1	0	2	0	0	1	0	3		1.5635		1.10289		-0.245949		-1.00696	-0.453303
4259239	0	1	2	0.991	0.009	0	1	0	1	0	0	2		-0.811797		-0.953973		1.16093		1.75314	0.544666
4268606	0	1	2	0	1	0	2	0	0	1	0	3	-1.59742	1.27846	-1.56635	0.221374	0.444849	-0.245949	0.324212	-1.00696	-0.453303	2.07593
4268911	0	1	2	0	1	0	2	0	0	1	0	3	0.10671		-0.700778	-0.856027	1.11146	1.16093	0.324212	0.373088	-0.453303	-0.482708
4321951	0	1	2	0	1	0	2	0	0	1	0	3	-0.461334	0.708391	-0.123731	0.515211	-0.22176	-0.245949	0.324212	-0.316938	-0.453303	-0.482708
4392140	0	1	2	0.996	0.004	0	1	0	1	0	0	2	-1.02938	-0.716785	-0.989302	-0.366299	1.11146	0.457491	2.28116	0.373088	0.544666	0.540749
4402562	0	1	2	0.009	0.991	0	2	0	0.014	0.986	0	3	1.52682		1.89593		-0.88837		-0.980419			-0.482708
4444766	0	1	2	1	0	0	1	0	1	0	0	2	-1.3134	-1.57189	-1.27783	-0.660136	0.444849	1.16093		1.06311	0.544666	2.07593
4504163	0	1	2	0	1	0	2	0	0	1	0	3		1.27846		1.10289		-0.245949		-0.316938	-0.453303
4618344	0	1	2	0	1	0	2	0	0	1	0	3	1.81084	1.84853	2.18446	1.9844	-0.88837	-0.949389	-0.980419	-1.00696	-0.453303	-0.482708
5024693	0	1	2	0	1	0	2	0	0	1	0	3	-0.745357	-1.28686	-1.27783	-0.660136	0.444849	0.457491	0.324212	0.373088	-0.453303	-0.482708
5117442	0	1	2	0	1	0	2	0	0	1	0	3		0.138321		0.515211		0.457491		0.373088	-0.453303
5119102	0	1	2	0	1	0	2	0	0	1	0	3	0.10671	0.708391	0.164792	0.515211	-0.88837	-0.949389	-0.980419	-1.00696	-0.453303	-0.482708
5310518	0	1	2	0	1	0	2	0	0	1	0	3		-1.00182		-0.366299		-0.949389		-0.316938	-0.453303
5407635	0.976	0.024	1	1	0	0	1	0	0	0	1	4	-1.88145	-1.28686	-1.27783	-0.953973	1.77807	0.457491	1.62884	1.06311	1.54264	0.540749
5468543	0	1	2	0	1	0	2	0	0	1	0	3	-1.02938	-1.00182	-1.56635	-1.24781	1.77807	1.16093	2.28116	2.44316	-0.453303	-0.482708
5587395	0	1	2	0	1	0	2	0	0	1	0	3	-1.59742	-1.85693	-0.412255	-1.83548	2.44468	-0.245949	0.976528	-0.316938	-0.453303	0.540749
5816299	0	1	2	0	1	0	2	0	0	1	0	3	0.390733	1.27846	0.453316	0.515211	-0.88837	-0.949389	0.324212	0.373088	-0.453303	-0.482708
5883228	0	1	2	0	1	0	2	0	0	1	0	3		0.993427		1.10289		-0.949389		-1.00696	-0.453303
5958285	0	1	2	0	1	0	2	0	0	1	0	3	-0.177312	-1.00182	-0.989302	-1.24781	0.444849	0.457491	2.28116	1.06311	-0.453303	0.540749
6075751	0	1	2	0.007	0.993	0	2	0	0.011	0.989	0	3	1.81084		2.18446		-0.88837		-0.980419			-0.482708
6228222	0	1	2	0	1	0	2	0	0	1	0	3	-0.745357	-0.716785	-0.123731	-0.953973	-0.22176	-0.245949	-0.328103	0.373088	-0.453303	-0.482708
6494013	0	1	2	0.962	0.038	0	1	0	1	0	0	2	-0.177312	-1.00182	-0.989302	-1.24781	0.444849	1.16093	0.324212	1.75314	0.544666	-0.482708
6620073	0	1	2	0	1	0	2	0	0	1	0	3	0.390733	0.993427	0.453316	0.809048	-0.88837	-0.245949	-0.980419	-0.316938	-0.453303	-0.482708
6783314	0	1	2	0	1	0	2	0	0	1	0	3	0.390733	-0.146714	0.164792	-0.660136	-0.88837	-0.245949	-0.328103	1.06311	-0.453303	-0.482708
6819334	0	1	2	0.02	0.98	0	2	0	0.053	0.947	0	3	-0.745357		-1.85487		3.11129		2.93347			-0.482708
6874926	0.016	0.984	2	1	0	0	1	0	1	0	0	2		0.423356		-0.660136		-0.949389		-0.316938	1.04365
7505465	0.824	0.176	1	0.783	0.025	0.193	1	0.006	0.14	0.012	0.842	4	-0.745357		0.164792		0.444849		0.324212			1.56421
7589474	0	1	2	0	1	0	2	0	0	1	0	3		-1.28686		-1.24781		1.16093		1.75314	-0.453303
7658000	0	1	2	0	1	0	2	0	0	1	0	3		-1.00182		0.221374		-0.949389		0.373088	-0.453303
8083338	0	1	2	0	1	0	2	0	0	1	0	3	1.2428	0.708391	0.453316	0.809048	0.444849	-0.949389	-0.328103	-1.00696	-0.453303	-0.482708
8087605	0	1	2	0	1	0	2	0	0	1	0	3	-0.177312	0.138321	-0.123731	-0.0724624	0.444849	1.16093	0.324212	0.373088	-0.453303	-0.482708
8190272	0	1	2	0	1	0	2	0	0	1	0	3		0.138321		-1.54165		1.16093		1.06311	-0.453303
8405856	0	1	2	0	1	0	2	0	0	1	0	3	0.10671	-0.716785	-0.123731	-0.0724624	-0.22176	-0.245949	-0.980419	1.06311	-0.453303	-0.482708
8588681	0	1	2	0.093	0.907	0	2	0	0.116	0.884	0	3	-0.745357		-0.700778		-0.88837		0.324212			-0.482708
8646490	0	1	2	0	1	0	2	0	0	1	0	3	0.390733	0.423356	-0.123731	-0.0724624	1.11146	-0.245949	0.324212	-0.316938	-0.453303	-0.482708
9387521	0	1	2	0	1	0	2	0	0	1	0	3	0.674755	0.138321	0.741839	-0.0724624	-0.22176	0.457491	-0.980419	-1.00696	-0.453303	-0.482708
9417858	1	0	1	0	0	1	3	0	0	0	1	4	-1.59742	-0.716785	-1.27783	-1.54165	-0.22176	1.16093	-0.328103	-1.00696	2.5406	1.56421
9548278	0.025	0.975	2	0.623	0.377	0	1	0	0.387	0.472	0.141	3	-0.461334		0.164792		-0.88837		-0.980419			0.540749
9614864	0	1	2	0	1	0	2	0	0	1	0	3	0.390733	0.993427	0.453316	0.515211	-0.88837	-0.245949	-0.980419	-1.00696	-0.453303	-0.482708
9725910	0	1	2	0.993	0.007	0	1	0	1	0	0	2		-1.57189		-1.24781		1.86437		1.06311	0.544666
10086112	0	1	2	0.991	0.009	0	1	0	1	0	0	2		-1.00182		-1.24781		1.16093		-0.316938	0.544666
10382621	0	1	2	0.009	0.991	0	2	0	0.014	0.986	0	3	1.52682		1.31889		-0.88837		-0.980419			-0.482708
10542241	0	1	2	0	1	0	2	0	0	1	0	3		-1.00182		-0.366299		0.457491		0.373088	-0.453303
10791838	0	1	2	0.994	0.006	0	1	0	1	0	0	2		-1.00182		-0.953973		0.457491		0.373088	0.544666
10835261	1	0	1	0	0	1	3	0	0	0	1	4	-0.840031	-1.00182	-0.989302	-0.660136	-0.88837	-0.245949	-0.980419	-0.316938	2.5406	1.05248
10882798	0	1	2	0.997	0.003	0	1	0	1	0	0	2	-0.461334	-0.716785	-0.700778	-0.0724624		-0.949389		-0.316938	0.544666	0.540749
11251892	0	1	2	0	1	0	2	0	0	1	0	3	1.81084	1.5635	2.18446	1.69056	-0.88837	-0.949389	-0.980419	-1.00696	-0.453303	-0.482708
11365231	0	1	2	0	1	0	2	0	0	1	0	3	-0.745357	-1.00182	-0.412255	-0.953973	-0.22176	1.86437	0.324212	1.75314	-0.453303	-0.482708
11371550	0	1	2	0	1	0	2	0	0	1	0	3	0.10671	-0.716785	0.741839	0.809048	-0.88837	-0.245949	0.324212	0.373088	-0.453303	1.05248
11700747	0	1	2	0	1	0	2	0	0	1	0	3		1.27846		1.9844		-0.949389		-1.00696	-0.453303
11772352	0	1	2	0	1	0	2	0	0	1	0	3	0.390733	0.423356	0.453316	1.9844	-0.88837	-0.949389	-0.980419	-1.00696	-0.453303	-0.482708
12027203	0	1	2	0	1	0	2	0	0	1	0	3	0.958777	0.423356	0.741839	0.809048	-0.88837	-0.245949	-0.980419	-1.00696	-0.453303	-0.482708
12182768	0	1	2	0	1	0	2	0	0	1	0	3	1.2428	0.993427	0.164792	0.515211	0.444849	-0.245949	-0.328103	-1.00696	-0.453303	-0.482708
12401259	0	1	2	0.012	0.988	0	2	0	0.017	0.983	0	3	1.2428		1.03036		-0.88837		-0.980419			-0.482708
12446940	0	1	2	0	1	0	2	0	0	1	0	3	-0.177312	0.423356	-0.412255	0.809048	0.444849	-0.245949	0.324212	-1.00696	-0.453303	-0.482708
12678387	1	0	1	1	0	0	1	0	0	0	1	4	-1.02938	0.138321	-0.412255	-1.54165	-0.22176	1.86437	0.324212	1.75314	2.04162	0.540749
12781133	0	1	2	0	1	0	2	0	0	1	0	3	1.2428	1.27846	2.18446	2.27823	-0.88837	-0.949389	-0.980419	-1.00696	-0.453303	-0.482708
12856714	0	1	2	0	1	0	2	0	0	1	0	3	1.52682	0.708391	1.60741	0.515211	-0.88837	-0.949389	-0.980419	-1.00696	-0.453303	-0.482708
12913182	0	1	2	0	1	0	2	0	0	1	0	3	1.2428	1.27846	0.453316	0.515211		-0.949389		-1.00696	-0.453303	-0.482708
13062398	0	1	2	0	1	0	2	0	0	1	0	3		0.138321		1.9844		-0.949389		-1.00696	-0.453303
13225727	0	1	2	0	1	0	2	0	0	1	0	3	1.2428	1.5635	1.60741	1.9844	-0.88837	-0.949389	-0.980419	-1.00696	-0.453303	-0.482708
13476256	0	1	2	0.99	0.01	0	1	0	1	0	0	2	0.674755	0.423356	-0.700778	0.221374	0.444849	-0.949389	0.324212	-0.316938	0.544666	0.540749
13888823	0	1	2	0.995	0.005	0	1	0	1	0	0	2	-0.461334	-0.146714	-0.700778	-0.953973		0.457491		2.44316	0.544666	0.540749
14393059	0	1	2	0	1	0	2	0	0	1	0	3	1.2428	0.993427	1.31889	0.515211	-0.88837	-0.949389	-0.980419	-1.00696	-0.453303	-0.482708
14490082	0	1	2	0	1	0	2	0	0	1	0	3	0.10671	0.423356	-0.123731	0.809048	0.444849	-0.245949	-0.328103	-0.316938	-0.453303	-0.482708
14773070	0	1	2	0	1	0	2	0	0	1	0	3		-1.00182		-1.24781		1.16093		1.06311	-0.453303
15183688	0	1	2	0	1	0	2	0	0	1	0	3	0.390733	-0.146714	-0.412255	-0.660136	0.444849	0.457491	0.324212	0.373088	-0.453303	-0.482708
15726313	0	1	2	0	1	0	2	0	0	1	0	3	0.674755	0.993427	1.60741	0.809048	-0.88837	-0.245949	-0.980419	-1.00696	-0.453303	-0.482708
15995619	0	1	2	0.991	0.009	0	1	0	1	0	0	2		-0.716785		-0.0724624		0.457491		0.373088	0.544666
16075540	1	0	1	0	0	1	3	1	0	0	0	1		-1.00182		-1.24781		0.457491		1.75314	3.03959
16152978	1	0	1	0	0	1	3	0	0	0	1	4	-0.177312	-1.28686	-0.412255	-1.24781	-0.22176	-0.245949	0.324212	0.373088	2.5406	0.0290205
16197758	0	1	2	0.005	0.995	0	2	0	0.01	0.99	0	3	1.52682		1.31889		0.444849		-0.328103			-0.482708
16462617	0	1	2	0	1	0	2	0	0	1	0	3		-1.57189		-1.54165		0.457491		1.75314	-0.453303
17196415	1	0	1	0.006	0	0.994	3	0	0	0	1	4	-1.02938	-1.28686	0.164792	-0.953973	-0.88837	0.457491	-0.980419	-0.316938	2.04162	2.07593
17322255	0	1	2	0	1	0	2	0	0	1	0	3	0.10671	0.423356	-0.123731	0.221374	-0.88837	0.457491	-0.980419	0.373088	-0.453303	-0.482708
17442841	0	1	2	0	1	0	2	0	0	1	0	3	-0.177312	0.423356	-0.700778	0.221374	-0.88837	-0.949389	-0.328103	-1.00696	-0.453303	-0.482708
17996463	0	1	2	0	1	0	2	0	0	1	0	3	-0.461334	-0.716785	-0.700778	-0.953973	0.444849	0.457491	0.324212	0.373088	-0.453303	-0.482708
18160101	0	1	2	0	1	0	2	0	0	1	0	3		-0.146714		-0.660136		0.457491		0.373088	-0.453303
18370697	0	1	2	0	1	0	2	0	0	1	0	3		-0.146714		-0.660136		0.457491		0.373088	-0.453303
18497840	0	1	2	0	1	0	2	0	0	1	0	3	1.81084	1.27846	2.18446	1.39672	-0.88837	-0.949389	-0.980419	-1.00696	-0.453303	-0.482708
18777484	0	1	2	0	1	0	2	0	0	1	0	3	0.10671	0.993427	0.741839	0.809048	-0.88837	-0.949389	-0.980419	-1.00696	-0.453303	-0.482708
18965079	1	0	1	0	0	1	3	1	0	0	0	1	-1.3134	-1.28686	-1.27783	-0.953973	0.444849	0.457491	1.62884	2.44316	3.53857	3.61112
19248611	0	1	2	0	1	0	2	0	0	1	0	3	-1.3134	-1.00182	-1.56635	-1.24781	1.11146	3.27125	1.62884	2.44316	-0.453303	-0.482708
19390200	0.882	0.118	1	1	0	0	1	0	0	0	1	4	-1.02938	-1.00182	-0.989302	-0.953973	-0.88837	0.457491	-0.328103	0.373088	1.54264	1.56421
19483595	0	1	2	0	1	0	2	0	0	1	0	3	0.674755	0.708391	0.164792	0.221374	-0.22176	-0.949389	-0.328103	-1.00696	-0.453303	-0.482708
19680819	0	1	2	0	1	0	2	0	0	1	0	3	-1.3134	-0.43175	-1.56635	0.221374	1.77807	0.457491	1.62884	0.373088	-0.453303	-0.482708
19986324	0	1	2	0.038	0.962	0	2	0	0.039	0.961	0	3	0.10671		0.164792		-0.88837		-0.980419			-0.482708
20235934	0	1	2	0	1	0	2	0	0	1	0	3	-0.461334	0.423356	-0.989302	0.221374	-0.22176	-0.949389	0.324212	-0.316938	-0.453303	-0.482708
20471738	0	1	2	0	1	0	2	0	0	1	0	3	-1.3134	-1.00182	0.164792	-0.660136	-0.22176	-0.245949	-0.328103	-0.316938	-0.453303	-0.482708
20533841	0	1	2	0	1	0	2	0	0	1	0	3	0.958777	0.423356	0.164792	0.809048	-0.22176	-0.245949	-0.980419	-1.00696	-0.453303	-0.482708
20595864	0	1	2	0	1	0	2	0	0	1	0	3	-0.461334	0.423356	-0.123731	0.515211	0.444849	-0.245949	-0.980419	-0.316938	-0.453303	-0.482708
20757797	0	1	2	0.964	0.036	0	1	0	1	0	0	2	-0.461334	-0.146714	-0.412255	-0.0724624	-0.22176	-0.245949	-0.328103	-0.316938	0.544666	-0.482708
20772771	0	1	2	0	1	0	2	0	0	1	0	3		-0.146714		-0.660136		0.457491		0.373088	-0.453303
20846710	0	1	2	0	1	0	2	0	0	1	0	3	-0.461334	-1.57189	-0.989302	-0.660136	0.444849	-0.949389	0.324212	-0.316938	-0.453303	-0.482708
20901455	0	1	2	0	1	0	2	0	0	1	0	3	0.674755	-1.00182	-0.123731	-0.660136	-0.22176	0.457491	-0.980419	0.373088	-0.453303	-0.482708
20972096	0	1	2	0	1	0	2	0	0	1	0	3	0.390733	0.138321	0.453316	1.10289	-0.88837	0.457491	0.324212	-0.316938	-0.453303	-0.482708
21269183	0	1	2	0	1	0	2	0	0	1	0	3		-1.00182		-1.24781		0.457491		0.373088	-0.453303
22246083	0	1	2	0.992	0.008	0	1	0	1	0	0	2	-0.461334	-0.716785	-1.27783	-1.54165	0.444849	1.86437	0.976528	2.44316	0.544666	0.540749
23700175	0	1	2	0	1	0	2	0	0	1	0	3	-0.461334	-0.811797	0.164792	-0.366299	0.444849	-0.949389	0.324212	-0.316938	-0.453303	-0.482708
23818424	0	1	2	0	1	0	2	0	0	1	0	3	-1.88145	-1.00182	-0.123731	0.221374	-0.88837	-0.949389	-0.328103	-1.00696	-0.453303	-0.482708
24054131	0	1	2	0	1	0	2	0	0	1	0	3	0.674755	0.993427	-0.123731	0.515211	-0.22176	-0.949389	-0.328103	-1.00696	-0.453303	-0.482708
24172865	0	1	2	0.125	0.875	0	2	0	0.131	0.869	0.001	3	-1.3134		0.164792		-0.22176		0.324212			-0.482708
24834558	0	1	2	0	1	0	2	0	0	1	0	3	-0.461334	-1.00182	-0.989302	-0.0724624	1.77807	1.16093	0.976528		-0.453303	-0.482708
24997822	0	1	2	0	1	0	2	0	0	1	0	3	0.674755	0.993427	0.453316	0.515211	-0.88837	-0.949389	-0.980419	-0.316938	-0.453303	-0.482708
25081795	0	1	2	0.017	0.983	0	2	0	0.021	0.978	0	3	0.958777		1.60741		-0.88837		-0.980419			-0.482708
25537050	0	1	2	0	1	0	2	0	0	1	0	3	0.674755	0.993427	0.453316	1.10289	-0.88837	-0.949389	-0.980419	-1.00696	-0.453303	-0.482708
25660638	0.865	0.135	1	0.9	0.01	0.09	1	0.003	0.109	0.003	0.885	4	-1.88145		-0.989302							1.56421
25686916	0	1	2	0	1	0	2	0	0	1	0	3		-0.811797		-2.42316		3.27125		2.44316	-0.453303
25782555	0	1	2	0	1	0	2	0	0	1	0	3		0.423356		0.809048		-0.245949		-0.316938	-0.453303
26368558	0	1	2	0	1	0	2	0	0	1	0	3	-1.02938		-0.123731	1.10289	-0.22176	-0.949389	-0.328103	-1.00696	-0.453303	-0.482708
26455449	0	1	2	0	1	0	2	0	0	1	0	3	0.674755	0.138321	0.453316	0.515211	-0.88837	-0.949389	-0.980419	-1.00696	-0.453303	-0.482708
26853668	0	1	2	0.058	0.942	0	2	0	0.105	0.895	0	3	-0.745357		-0.989302		0.444849		1.62884			-0.482708
26919043	0	1	2	0	1	0	2	0	0	1	0	3		0.993427		0.809048		-0.949389		-1.00696	-0.453303
27827542	0.55	0.45	1	0.975	0.011	0.014	1	0.004	0.501	0.01	0.485	2	-1.59742		-1.27783		0.444849		2.28116			1.56421
28364082	0	1	2	0	1	0	2	0	0	1	0	3	-0.745357	-0.716785	-0.123731	-0.366299	1.11146	-0.949389	0.976528	-1.00696	-0.453303	-0.482708
28444348	0	1	2	0	1	0	2	0	0	1	0	3		-0.146714		0.221374		-0.949389		-0.316938	-0.453303
28450205	0	1	2	0.029	0.971	0	2	0	0.032	0.968	0	3	0.390733		0.453316		-0.88837		-0.980419			-0.482708
29223969	0	1	2	0	1	0	2	0	0	1	0	3		0.993427		1.39672		-0.245949		-1.00696	-0.453303
29313495	1	0	1	0	0	1	3	1	0	0	0	1		-2.71203							4.53654
29651492	0	1	2	0	1	0	2	0	0	1	0	3	-0.461334	0.708391	-0.412255	0.515211		-0.245949		-1.00696	-0.453303	-0.482708
29654608	0	1	2	0	1	0	2	0	0	1	0	3	0.10671	-0.146714	0.741839	-0.0724624	-0.88837	-0.245949	-0.328103	0.373088	-0.453303	-0.482708
29895079	0	1	2	0	1	0	2	0	0	1	0	3	0.674755	-0.43175	0.453316	-1.24781	-0.88837	0.457491	-0.980419	0.373088	-0.453303	-0.482708
30113886	0	1	2	0	1	0	2	0	0	1	0	3		-1.28686		-1.24781		3.27125		1.75314	-0.453303
30161092	0	1	2	0	1	0	2	0	0	1	0	3	1.2428	1.84853	1.03036	2.27823	-0.88837	-0.949389	-0.980419	-1.00696	-0.453303	-0.482708
30494498	0	1	2	0.991	0.009	0	1	0	1	0	0	2	-1.3134	-1.00182	-0.700778	-0.366299	1.77807	0.457491	2.28116	0.373088	0.544666	0.0290205
30640487	0	1	2	0	1	0	2	0	0	1	0	3	0.958777	0.423356	0.164792	0.221374	-0.88837	0.457491	-0.328103	0.373088	-0.453303	0.540749
30640500	0	1	2	0	1	0	2	0	0	1	0	3	0.390733	0.138321	0.741839	0.221374	-0.22176	-0.949389	-0.328103	-1.00696	-0.453303	-0.482708
31265000	0	1	2	0	1	0	2	0	0	1	0	3	0.10671	0.138321	-0.123731	-0.0724624	-0.22176		-0.328103	0.373088	-0.453303	-0.482708
31272867	0	1	2	0	1	0	2	0	0	1	0	3		0.993427		1.39672		-0.949389		-1.00696	-0.453303
31741947	0	1	2	0	1	0	2	0	0	1	0	3		0.423356		0.221374		-0.949389		-1.00696	-0.453303
32636997	0	1	2	0	1	0	2	0	0	1	0	3		0.138321		0.221374		0.457491		0.373088	-0.453303
32764306	1	0	1	0	0	1	3	1	0	0	0	1		-2.14196		-2.12932		3.27125		3.13319	4.53654
32778545	0	1	2	0.987	0.013	0	1	0	1	0	0	2	0.10671	-1.28686	-0.989302	-1.24781	0.444849	2.56781	0.324212	1.06311	0.544666	0.540749
32802309	0	1	2	0	1	0	2	0	0	1	0	3	0.390733	-0.146714	-1.27783	-1.83548	1.77807	2.56781	1.62884	1.75314	-0.453303	0.540749
32901524	0	1	2	0.99	0.01	0	1	0	1	0	0	2		-0.716785		-1.24781		1.16093		1.06311	0.544666
33496398	0	1	2	0	1	0	2	0	0	1	0	3	0.390733	-0.43175	1.31889	0.515211	0.444849	-0.245949	-0.980419	-0.316938	-0.453303	-0.482708
34042416	0	1	2	0	1	0	2	0	0	1	0	3	0.674755	0.423356	0.453316	0.221374	-0.88837	-0.949389	-0.328103	0.373088	-0.453303	-0.482708
34316104	0	1	2	0	1	0	2	0	0	1	0	3		-0.716785		-0.366299				-0.316938	-0.453303
34805966	0	1	2	0.996	0.004	0	1	0	1	0	0	2	-0.745357	-1.00182	-0.700778	-1.83548	0.444849	2.56781	0.324212	1.06311	0.544666	1.05248
34853357	0.019	0.981	2	0.643	0.357	0	1	0	0.49	0.415	0.095	2	-1.59742		-1.56635		1.77807		0.976528			0.540749
35251970	0	1	2	0	1	0	2	0	0	1	0	3	0.10671	0.708391	0.164792	1.10289	-0.88837	-0.949389	-0.328103	0.373088	-0.453303	-0.482708
35274245	0	1	2	0	1	0	2	0	0	1	0	3	-0.461334	-0.146714	-1.56635	-1.24781	1.11146	0.457491	1.62884	0.373088	-0.453303	0.540749
35299506	0	1	2	0.029	0.971	0	2	0	0.032	0.968	0	3	0.390733		0.741839		-0.88837		-0.980419			-0.482708
35348132	0	1	2	0	1	0	2	0	0	1	0	3	-1.3134	-0.43175	-1.27783	-0.0724624	1.11146	-0.949389	2.28116	-1.00696	-0.453303	-0.482708
35426252	0	1	2	0.017	0.983	0	2	0	0.021	0.978	0	3	0.958777		1.60741		-0.88837		-0.980419			-0.482708
35604495	0	1	2	0.993	0.007	0	1	0	1	0	0	2		-0.43175		0.221374		-0.949389		-1.00696	0.544666
35644144	0.351	0.649	2	0.91	0.086	0.005	1	0	0.239	0.066	0.695	4	-0.745357		-0.123731		-0.88837		-0.980419			1.05248
35692763	0	1	2	0	1	0	2	0	0	1	0	3	0.958777	1.5635	0.453316	1.39672	-0.88837	-0.949389	-0.980419	-1.00696	-0.453303	-0.482708
35848327	1	0	1	0	0	1	3	1	0	0	0	1	-1.88145	-2.14196	-1.66252	-1.54165	0.444849	1.16093	0.324212	1.75314	3.03959	3.09939
36334532	0	1	2	0	1	0	2	0	0	1	0	3	-1.88145	-0.146714	-1.56635	0.809048	0.444849	-0.949389	0.324212	-1.00696	-0.453303	-0.482708
36531159	0	1	2	0	1	0	2	0	0	1	0	3	0.10671	0.423356	-0.412255	0.221374	-0.88837	0.457491	0.324212	0.373088	-0.453303	-0.482708
36876728	0	1	2	0	1	0	2	0	0	1	0	3		-1.00182		-2.12932					-0.453303
37003441	0	1	2	0	1	0	2	0	0	1	0	3	1.2428	1.5635	1.89593	1.9844	-0.88837	-0.949389	-0.980419	-1.00696	-0.453303	-0.482708
37084379	0	1	2	0	1	0	2	0	0	1	0	3	-1.3134	-0.716785	-1.56635	-0.660136	1.77807	0.457491	1.62884	1.06311	-0.453303	-0.482708
37239344	0	1	2	0	1	0	2	0	0	1	0	3	1.2428	0.708391	1.31889	0.221374	-0.88837	-0.245949	0.324212	-0.316938	-0.453303	-0.482708
37295085	0	1	2	0	1	0	2	0	0	1	0	3	-0.461334	0.138321	-0.989302	-0.366299	0.444849	-0.245949	0.324212	0.373088	-0.453303	-0.482708
38382108	0	1	2	0	1	0	2	0	0	1	0	3	-0.0826377	0.423356	0.164792	0.221374	-0.88837	-0.245949	-0.980419	-1.00696	-0.453303	-0.482708
38538036	0	1	2	0.04	0.96	0	2	0	0.04	0.96	0	3	0.10671		1.31889		-0.88837		-0.980419			-0.482708
39134609	0	1	2	0	1	0	2	0	0	1	0	3	0.10671	-0.146714	0.453316	0.221374	-0.22176	0.457491	0.324212	-0.316938	-0.453303	-0.482708
39582213	0	1	2	0.996	0.004	0	1	0	1	0	0	2		-0.43175		-1.63959		-0.949389		1.75314	0.544666
39743748	0	1	2	0.851	0.149	0	1	0	1	0	0	2	0.390733	0.423356	-0.412255	-0.660136	1.11146	1.86437	0.324212	0.373088	0.544666	-0.482708
40641106	0	1	2	0	1	0	2	0	0	1	0	3	0.674755	0.708391	0.741839	1.39672	-0.88837	-0.949389	-0.980419	0.373088	-0.453303	-0.482708
41455533	0	1	2	0	1	0	2	0	0	1	0	3	0.958777	1.5635	1.89593	1.9844	-0.88837	-0.949389	-0.980419	-1.00696	-0.453303	-0.482708
41610899	0	1	2	0.981	0.019	0	1	0	1	0	0	2		0.708391		1.10289		-0.949389		-1.00696	0.544666
41651149	0	1	2	0	1	0	2	0	0	1	0	3	0.674755	-0.146714	-0.700778	-1.24781	1.77807	1.86437	-0.328103	0.373088	-0.453303	-0.482708
41741884	0	1	2	0	1	0	2	0	0	1	0	3	0.958777	0.423356	0.453316	0.221374		-0.949389		-1.00696	-0.453303	-0.482708
42410758	0.926	0.074	1	1	0	0	1	0	0	0	1	4		-0.43175		-0.660136		0.457491		0.373088	1.54264
42859316	0	1	2	0.994	0.006	0	1	0	1	0	0	2		-1.00182		-0.660136		0.457491		1.75314	0.544666
43187247	0	1	2	0.995	0.005	0	1	0	1	0	0	2	-0.461334	-1.00182	-0.989302	-0.953973	0.444849	0.457491	0.324212	0.373088	0.544666	0.540749
43443772	0	1	2	0	1	0	2	0	0	1	0	3	-1.59742	-1.85693	-1.27783	-1.24781	1.77807	1.86437	0.324212	1.06311	-0.453303	-0.482708
43582316	0	1	2	0	1	0	2	0	0	1	0	3	0.674755	1.5635	0.164792	0.515211	-0.22176	-0.245949	0.324212	0.373088	-0.453303	-0.482708
43646509	0	1	2	0	1	0	2	0	0	1	0	3		1.84853		0.809048		-0.949389		-1.00696	-0.453303
44022605	0	1	2	0.016	0.984	0	2	0	0.021	0.979	0	3	0.958777		1.03036		-0.88837		-0.980419			-0.482708
44230790	0	1	2	0	1	0	2	0	0	1	0	3		0.993427		0.809048		-0.949389		-1.00696	-0.453303
44408604	0	1	2	0	1	0	2	0	0	1	0	3		-0.716785		-0.953973		0.457491		0.373088	-0.453303	-0.482708
44525034	0	1	2	0	1	0	2	0	0	1	0	3		-0.146714		0.221374		-0.245949		0.373088	-0.453303
44635479	0	1	2	0	1	0	2	0	0	1	0	3	0.958777	0.993427	1.03036	1.39672	-0.88837	-0.949389	-0.980419	-1.00696	-0.453303	-0.482708
45117551	0	1	2	0.992	0.008	0	1	0	1	0	0	2	1.2428	0.423356	0.741839	0.515211	-0.88837	-0.949389	-0.980419	-1.00696	0.544666	0.540749
45265221	0.681	0.319	1	0.887	0.022	0.091	1	0.004	0.246	0.016	0.734	4	-0.745357		-1.27783		-0.22176		0.324212			1.56421
45544590	0	1	2	0	1	0	2	0	0	1	0	3		-0.716785		0.221374		-0.245949		0.373088	-0.453303
45639743	0	1	2	0	1	0	2	0	0	1	0	3	0.958777	-0.146714	0.453316	0.515211	-0.88837	-0.245949	-0.980419	0.373088	-0.453303	-0.482708
46056637	1	0	1	0	0	1	3	0	0	0	1	4	-2.16547	-1.57189	-1.56635	-1.54165	2.44468	1.86437	2.28116	1.06311	2.04162	3.09939
46710506	0	1	2	0	1	0	2	0	0	1	0	3	1.81084	0.708391	1.89593	0.809048	-0.88837	-0.245949	-0.980419	-0.316938	-0.453303	-0.482708
47140424	0	1	2	0	1	0	2	0	0	1	0	3	-0.0826377	0.993427	0.741839	0.809048		-0.949389	-0.328103	-1.00696	-0.453303	-0.482708
47255787	0	1	2	0	1	0	2	0	0	1	0	3	1.2428	-0.146714	0.453316	0.515211	-0.88837	-0.949389	-0.980419	0.373088	-0.453303	-0.482708
47950232	0	1	2	0.977	0.023	0	1	0	1	0	0	2	-1.02938	-1.00182	-0.700778	-0.953973	0.444849	0.457491	0.324212	1.06311	0.544666	-0.482708
48130816	0	1	2	0.935	0.065	0	1	0	1	0	0	2	-0.461334	-0.146714	-0.123731	-0.0724624	-0.22176	1.16093	-0.328103	-0.316938	0.544666	-0.482708
48653536	0	1	2	0	1	0	2	0	0	1	0	3	0.390733	0.423356	1.31889	1.39672	-0.88837	-0.949389	-0.980419	-1.00696	-0.453303	-0.482708
49647668	0	1	2	0	1	0	2	0	0	1	0	3	0.390733	-0.146714	-1.56635	-0.660136	0.444849	-0.245949	2.93347	0.373088	-0.453303	0.540749
51118651	1	0	1	0	0	1	3	1	0	0	0	1	-1.59742	-1.28686	-1.56635	-1.24781	-0.88837	0.457491	1.62884	0.373088	3.53857	1.56421
51127122	0	1	2	0	1	0	2	0	0	1	0	3	1.81084	1.84853	2.18446	2.27823	-0.88837	-0.949389	-0.980419	-1.00696	-0.453303	-0.482708
51387621	0	1	2	0	1	0	2	0	0	1	0	3	-1.02938	-1.00182	-0.700778	-0.660136	0.444849	0.457491	0.324212	0.373088	-0.453303	-0.482708
51854322	0	1	2	0	1	0	2	0	0	1	0	3	0.10671	-0.0517025	-0.123731	-0.0724624	-0.22176	-0.949389	0.976528	1.06311	-0.453303	-0.482708
52201814	0	1	2	0.996	0.004	0	1	0	1	0	0	2	-0.461334	-0.146714	0.741839	0.809048	-0.88837	-0.949389	-0.328103	-1.00696	0.544666	0.540749
52259123	0	1	2	0	1	0	2	0	0	1	0	3	1.81084	1.5635	2.18446	1.39672	-0.88837	-0.949389	-0.980419	-1.00696	-0.453303	-0.482708
53187026	0	1	2	0	1	0	2	0	0	1	0	3	0.674755	0.423356	0.164792	1.10289	-0.88837	-0.245949	-0.328103	-1.00696	-0.453303	-0.482708
53547299	0	1	2	0.053	0.947	0	2	0	0.065	0.935	0	3	-0.745357		-0.989302		0.444849		0.324212			-0.482708
55250532	0	1	2	0	1	0	2	0	0	1	0	3		1.5635		2.27823		-0.949389		-1.00696	-0.453303
56461433	0	1	2	0	1	0	2	0	0	1	0	3	-0.177312	-1.28686	0.164792	-0.660136	0.444849	0.457491	0.324212	0.373088	-0.453303	-0.482708
56613235	0	1	2	0	1	0	2	0	0	1	0	3	-1.59742	-1.00182	-1.27783	-0.953973	1.77807	0.457491	2.28116	1.75314	-0.453303	0.540749
56772409	0	1	2	0	1	0	2	0	0	1	0	3	0.958777	1.5635	1.31889	0.809048	-0.88837	-0.949389	-0.980419	-1.00696	-0.453303	-0.482708
56959831	0	1	2	0	1	0	2	0	0	1	0	3	-0.745357	0.708391	-0.412255	1.9844	-0.88837	-0.949389	-0.328103	-0.316938	-0.453303	-0.482708
57018362	0	1	2	0	1	0	2	0	0	1	0	3	1.52682	0.708391	1.31889	1.10289	-0.88837	-0.949389	-0.980419	-1.00696	-0.453303	-0.482708
58295562	0.927	0.073	1	1	0	0	1	0	0	0	1	4	-1.02938	-0.716785	-0.989302	-1.24781	0.444849	1.16093	0.324212	0.373088	1.54264	1.56421
59786212	0	1	2	0	1	0	2	0	0	1	0	3	0.390733	1.27846	0.741839	0.515211	-0.88837	-0.949389	-0.980419	-1.00696	-0.453303	-0.482708
59943013	0	1	2	0	1	0	2	0	0	1	0	3	-0.461334	-0.146714	-0.700778	-1.24781	0.444849	0.457491	0.976528	0.373088	-0.453303	0.540749
60061082	0	1	2	0	1	0	2	0	0	1	0	3	-0.461334	-1.00182	-0.989302	-1.54165	1.11146	1.86437	0.324212	2.44316	-0.453303	0.540749
60529283	0	1	2	0.031	0.969	0	2	0	0.048	0.952	0	3	0.10671		-0.123731		-0.22176		0.324212			-0.482708
61967970	0	1	2	0	1	0	2	0	0	1	0	3	-0.461334	-0.43175	-0.700778	0.221374	0.444849	0.457491	0.324212	0.373088	-0.453303	-0.482708
62259527	0	1	2	0.009	0.991	0	2	0	0.013	0.987	0	3	1.2428		1.03036		-0.22176		-0.980419			-0.482708
62558275	1	0	1	0	0	1	3	0.989	0	0	0.011	1	-1.59742		-1.56635		1.11146		1.62884			3.09939
63434648	0	1	2	0	1	0	2	0	0	1	0	3	0.390733	0.708391	1.03036	0.809048	-0.88837	-0.949389	-0.980419	-1.00696	-0.453303	0.540749
63824661	0	1	2	0	1	0	2	0	0	1	0	3	0.10671	-0.43175	-0.123731	-0.660136	-0.88837		0.324212	1.06311	-0.453303	-0.482708
63868502	0	1	2	0	1	0	2	0	0	1	0	3		0.423356		-0.0724624		-0.949389		-1.00696	-0.453303
64041114	0	1	2	0	1	0	2	0	0	1	0	3	0.10671	0.138321	0.453316	0.221374		-0.949389		-1.00696	-0.453303	-0.482708
64631858	0.929	0.071	1	1	0	0	1	0	0	0	1	4	-1.59742	-1.00182	-1.27783	-1.24781		0.457491		1.06311	1.54264	2.58766
64999696	0	1	2	0	1	0	2	0	0	1	0	3	0.958777	0.708391	1.03036	0.221374	-0.88837	-0.245949	-0.980419	-1.00696	-0.453303	-0.482708
65788013	0	1	2	0	1	0	2	0	0	1	0	3	0.10671	-0.43175	-0.412255	-1.24781	-0.22176	-0.245949	0.324212	1.75314	-0.453303	-0.482708
66399325	0	1	2	0	1	0	2	0	0	1	0	3	0.390733	0.138321	0.453316	-0.0724624	-0.88837	-0.245949	-0.328103	-0.316938	-0.453303	-0.482708
67045739	0	1	2	0	1	0	2	0	0	1	0	3	0.674755	1.5635	0.164792	1.10289	-0.88837	-0.949389	-0.980419	-1.00696	-0.453303	-0.482708
67351330	0	1	2	0	1	0	2	0	0	1	0	3	-0.461334	0.138321	-0.412255	0.221374	0.444849	-0.949389	0.324212	-1.00696	-0.453303	-0.482708
67673473	0	1	2	0	1	0	2	0	0	1	0	3	0.958777	0.423356	1.03036	1.39672	-0.88837	-0.949389	-0.980419	-1.00696	-0.453303	-0.482708
67908368	0	1	2	0	1	0	2	0	0	1	0	3	-0.177312	0.138321	0.741839	-0.660136	1.11146	-0.245949	0.976528	0.373088	-0.453303	-0.482708
68019856	0	1	2	0	1	0	2	0	0	1	0	3	0.674755	0.708391		-0.366299		-0.245949	0.324212	0.373088	-0.453303	-0.482708
68043706	0	1	2	0	1	0	2	0	0	1	0	3	0.10671	0.138321	-0.412255	-0.0724624	0.444849	-0.949389	0.324212	-1.00696	-0.453303	-0.482708
68344471	0	1	2	0	1	0	2	0	0	1	0	3	-0.177312	0.138321	-0.123731	-0.0724624	-0.22176	-0.245949	-0.328103	-0.316938	-0.453303	-0.482708
68592980	0.005	0.995	2	0.417	0.583	0	2	0	0.36	0.62	0.019	3	-0.177312		-0.989302		0.444849		0.324212			0.540749
68596408	0	1	2	0	1	0	2	0	0	1	0	3	-1.02938	-1.00182	-0.700778	-0.660136	0.444849	-0.949389	0.324212	0.373088	-0.453303	0.540749
68944230	0	1	2	0	1	0	2	0	0	1	0	3	0.958777	0.708391	1.31889	1.10289	-0.88837	-0.949389	-0.980419	-1.00696	-0.453303	-0.482708
69271017	0	1	2	0	1	0	2	0	0	1	0	3									-0.453303
69427017	0	1	2	0	1	0	2	0	0	1	0	3	-0.461334	-0.716785	-0.412255	-0.660136	0.444849	0.457491	0.324212	0.373088	-0.453303	-0.482708
69855578	0	1	2	0	1	0	2	0	0	1	0	3	1.81084	1.84853	1.60741	1.69056	0.444849	0.457491	-0.980419	-1.00696	-0.453303	-0.482708
70224343	0	1	2	0	1	0	2	0	0	1	0	3	-0.177312	-0.146714	-0.412255	-0.366299	-0.88837	-0.949389	-0.328103	-0.316938	-0.453303	-0.482708
70404671	0	1	2	0	1	0	2	0	0	1	0	3	-0.461334	-1.28686	-0.700778	-1.24781	1.11146	1.86437	0.976528	1.75314	-0.453303	0.540749
71429502	0	1	2	0	1	0	2	0	0	1	0	3		-1.00182		-0.0724624		0.457491		-0.316938	-0.453303
72043596	0	1	2	0.066	0.934	0	2	0	0.074	0.925	0	3	-0.745357		0.164792							-0.482708
73286102	0	1	2	0.013	0.987	0	2	0	0.017	0.982	0	3	1.2428		1.89593		-0.88837		-0.980419			-0.482708
74946055	0	1	2	0	1	0	2	0	0	1	0	3	-0.461334	-0.146714	-0.123731	0.515211	1.11146	0.457491	0.976528	0.373088	-0.453303	-0.482708
75097341	0	1	2	0	1	0	2	0	0	1	0	3	1.2428	0.993427	1.03036	1.10289	-0.22176	-0.949389	-0.328103	-1.00696	-0.453303	-0.482708
75148387	0	1	2	0.023	0.977	0	2	0	0.035	0.965	0	3	0.10671		-0.123731		0.444849		0.324212			-0.482708
76131390	0	1	2	0.983	0.017	0	1	0	1	0	0	2		-0.146714		0.221374		0.457491		-1.00696	0.544666
76309447	0	1	2	0	1	0	2	0	0	1	0	3	0.674755	0.708391	0.453316	-0.0724624	0.444849	-0.245949	0.324212	0.373088	-0.453303	-0.482708
77106717	1	0	1	0	0	1	3	1	0	0	0	1		-2.33198		-2.42316					3.53857
77420282	0	1	2	0	1	0	2	0	0	1	0	3	0.10671	0.423356	-0.412255	0.515211	0.444849	0.457491	0.324212	-1.00696	-0.453303	-0.482708
78980173	0	1	2	0	1	0	2	0	0	1	0	3	0.10671	0.138321	1.03036	1.39672	-0.88837	-0.949389	-0.980419	-0.316938	-0.453303	-0.482708
79083968	0.001	0.999	2	1	0	0	1	0	1	0	0	2	-0.461334	-1.28686	-0.700778	-0.660136	1.11146	2.56781	1.62884	1.06311	1.04365	0.540749
79899813	0	1	2	0.994	0.006	0	1	0	1	0	0	2	0.674755	0.138321	1.03036	1.39672	-0.88837	-0.949389	-0.328103	-1.00696	0.544666	0.540749
80018832	0	1	2	0	1	0	2	0	0	1	0	3	0.958777	0.423356	1.31889	0.515211	-0.88837	-0.949389	-0.980419	-1.00696	-0.453303	-0.482708
80066134	0	1	2	0	1	0	2	0	0	1	0	3	0.674755	0.708391	0.741839	0.221374	-0.88837	-0.949389	-0.980419	-0.316938	-0.453303	-0.482708
80088678	0	1	2	0	1	0	2	0	0	1	0	3	0.390733	0.708391	0.453316	-0.0724624	-0.22176	0.457491	-0.328103	0.373088	-0.453303	-0.482708
80308224	0	1	2	0.949	0.051	0	1	0	1	0	0	2	-0.745357	0.138321	-0.700778	-0.660136	0.444849	0.457491	0.324212	-0.316938	0.544666	-0.482708
80540883	1	0	1	0	0	1	3	1	0	0	0	1		-1.28686		-1.54165		1.86437		1.06311	3.03959
80574622	0	1	2	0.01	0.99	0	2	0	0.014	0.986	0	3	1.52682		2.18446		-0.88837		-0.980419			-0.482708
80574658	0	1	2	0	1	0	2	0	0	1	0	3	1.2428	0.993427	1.31889	1.10289	-0.88837	-0.949389	-0.980419	-1.00696	-0.453303	-0.482708
80585660	0	1	2	0	1	0	2	0	0	1	0	3	0.390733	0.708391	0.164792	0.809048	-0.22176	-0.949389	-0.328103	-1.00696	-0.453303	-0.482708
80589897	0	1	2	0	1	0	2	0	0	1	0	3	0.674755	1.5635	-0.123731	1.10289	0.444849	-0.245949	-0.980419	-1.00696	-0.453303	-0.482708
80683650	0	1	2	0	1	0	2	0	0	1	0	3		1.27846		1.9844		-0.245949		-1.00696	-0.453303
80700028	1	0	1	0	0	1	3	1	0	0	0	1	-1.02938	-1.28686	-0.989302	-0.660136	0.444849	-0.245949	0.324212	-0.316938	3.03959	2.58766
80719332	0	1	2	0	1	0	2	0	0	1	0	3	0.674755	-0.43175	1.60741	0.221374	-0.88837	-0.245949	-0.980419	-1.00696	-0.453303	-0.482708
80722022	0	1	2	0	1	0	2	0	0	1	0	3	0.10671	1.5635	0.741839	1.10289	-0.22176	-0.949389	-0.328103	-1.00696	-0.453303	-0.482708
80774305	0	1	2	0	1	0	2	0	0	1	0	3	1.52682	0.993427	0.741839	0.221374	0.444849	0.457491	0.324212	0.373088	-0.453303	-0.482708
80836614	0	1	2	0	1	0	2	0	0	1	0	3	0.10671	0.708391	1.03036	0.515211	0.444849	-0.245949	0.324212	0.373088	-0.453303	-0.482708
80852803	0	1	2	0	1	0	2	0	0	1	0	3	1.2428	0.138321	1.60741	1.9844	-0.88837	-0.949389	-0.980419	-1.00696	-0.453303	-0.482708
80859121	0.751	0.249	1	0.659	0.069	0.272	1	0.022	0.194	0.046	0.738	4	-0.745357		-1.56635		3.11129		0.976528			1.56421
80865937	0	1	2	0.991	0.009	0	1	0	1	0	0	2	-1.3134	-1.00182	-0.123731	-0.660136	-0.88837	-0.949389	-0.328103	-0.316938	0.544666	-0.482708
80879895	0	1	2	0	1	0	2	0	0	1	0	3	0.674755	0.708391	0.164792	0.515211	-0.88837	-0.949389	-0.328103	-1.00696	-0.453303	-0.482708
81035209	0	1	2	0	1	0	2	0	0	1	0	3	0.10671	0.138321	-0.412255	-0.366299	-0.22176	-0.949389	-0.328103	-0.316938	-0.453303	-0.482708
81066265	1	0	1	0	0	1	3	0.993	0	0	0.007	1	-2.44949		-2.1434		3.11129		2.93347			3.09939
81219259	0	1	2	0	1	0	2	0	0	1	0	3	-0.177312	-0.146714	-0.700778	-1.24781	1.11146	1.86437	0.976528	1.75314	-0.453303	-0.482708
81276154	1	0	1	0	0	1	3	1	0	0	0	1		-2.427		-1.54165		1.86437		1.06311	3.53857
81371255	0	1	2	0	1	0	2	0	0	1	0	3		0.708391		0.809048		-0.949389		-1.00696	-0.453303
81411836	0	1	2	0	1	0	2	0	0	1	0	3		1.27846		1.39672		-0.949389		-1.00696	-0.453303
81496300	0	1	2	0.972	0.028	0	1	0	1	0	0	2	-0.177312	-0.716785	-1.27783	-0.953973	0.444849	-0.245949	0.324212	1.06311	0.544666	-0.482708
81577827	0	1	2	0	1	0	2	0	0	1	0	3	0.674755	0.423356	-0.123731	-0.0724624	0.444849	0.457491	0.324212	0.373088	-0.453303	-0.482708
81598654	0	1	2	0	1	0	2	0	0	1	0	3	1.2428	1.5635	1.60741	2.27823	-0.88837	-0.949389	-0.980419	-1.00696	-0.453303	-0.482708
81625116	1	0	1	0.998	0	0.002	1	0	0	0	1	4	-1.02938	-1.00182	-0.700778	-1.24781	0.444849	0.457491	1.62884	1.06311	2.04162	0.540749
81655843	0	1	2	0	1	0	2	0	0	1	0	3	0.390733	-0.43175	0.164792	-0.366299	-0.88837	-0.245949	-0.980419	0.373088	-0.453303	-0.482708
81802973	0	1	2	0	1	0	2	0	0	1	0	3	0.958777	0.993427	1.03036	1.10289	-0.88837	-0.949389	0.324212	-1.00696	-0.453303	-0.482708
81831783	0	1	2	0	1	0	2	0	0	1	0	3	0.674755	0.138321	0.453316	0.221374	-0.88837	-0.949389	-0.980419	-1.00696	-0.453303	-0.482708
81871388	0	1	2	0	1	0	2	0	0	1	0	3	0.10671	0.423356	0.164792	0.221374	0.444849	-0.245949	0.324212	-0.316938	-0.453303	-0.482708
81889541	0	1	2	0	1	0	2	0	0	1	0	3	1.2428	-0.146714	0.741839	0.221374	-0.22176	-0.245949	-0.980419	-0.316938	-0.453303	-0.482708
82087745	1	0	1	0	0	1	3	0	0	0	1	4		-1.19184		-1.24781					2.5406
82171650	0	1	2	0	1	0	2	0	0	1	0	3	0.674755	-0.146714	-0.508429	-0.366299	-0.88837	-0.245949	-0.980419	-0.316938	-0.453303	-0.482708
82198555	0	1	2	0	1	0	2	0	0	1	0	3	1.81084	1.5635	2.18446	1.39672	-0.88837	-0.245949	-0.980419	-1.00696	-0.453303	-0.482708
82311944	0	1	2	0	1	0	2	0	0	1	0	3	0.958777	0.993427	0.164792	0.221374	-0.88837	-0.949389	-0.980419	-1.00696	-0.453303	-0.482708
82365491	0	1	2	0	1	0	2	0	0	1	0	3	-0.461334	-0.716785	-0.123731	-0.0724624	-0.22176	-0.245949	-0.328103	-0.316938	-0.453303	0.0290205
82439665	0.001	0.999	2	1	0	0	1	0	1	0	0	2	-0.461334	-0.716785	-0.123731	-0.366299	-0.22176	0.457491	0.976528	0.373088	1.04365	2.07593
82463848	0	1	2	0	1	0	2	0	0	1	0	3	0.10671	-0.43175	0.164792	-0.660136	-0.22176	0.457491	0.324212	0.373088	-0.453303	-0.482708
82468757	1	0	1	0.037	0	0.963	3	0	0	0	1	4		-1.28686		-0.0724624		0.457491		0.373088	2.04162
82481913	0	1	2	0	1	0	2	0	0	1	0	3	-1.02938	-0.716785	-0.412255	0.221374	0.444849	-0.245949	0.324212	-0.316938	-0.453303	0.540749
82512573	0	1	2	0	1	0	2	0	0	1	0	3	-0.745357	-0.716785	-0.412255	0.221374	0.444849	0.457491	0.976528	1.75314	-0.453303	0.540749
82665732	0	1	2	0	1	0	2	0	0	1	0	3	0.390733	0.708391	1.03036	1.10289	-0.88837	-0.949389	-0.980419	-1.00696	-0.453303	-0.482708
82724400	0	1	2	0	1	0	2	0	0	1	0	3	0.958777	0.993427	0.164792	-0.0724624	-0.88837	-0.245949	-0.980419	-0.316938	-0.453303	-0.482708
82808565	0	1	2	0	1	0	2	0	0	1	0	3		0.423356		1.39672		-0.949389		-1.00696	-0.453303
82820275	0	1	2	1	0	0	1	0	1	0	0	2	-1.02938	-1.00182	-0.700778	-0.660136	0.444849	1.86437	1.62884	0.373088	0.544666	3.09939
82843451	0	1	2	0	1	0	2	0	0	1	0	3	1.2428	0.708391	0.164792	-0.0724624	-0.88837	-0.245949	-0.980419	0.373088	-0.453303	-0.482708
82844440	0	1	2	0	1	0	2	0	0	1	0	3	-0.177312	-0.716785	0.164792	-0.660136	-0.88837	0.457491	-0.980419	0.373088	-0.453303	-0.482708
82861434	1	0	1	0	0	1	3	0	0	0	1	4	-2.35482	-2.427	-2.43192	-2.42316					2.5406	4.63458
82882866	0	1	2	0	1	0	2	0	0	1	0	3	0.10671	0.138321	-0.989302	-0.366299	0.444849	-0.245949	2.28116	1.06311	-0.453303	-0.482708
82906017	0	1	2	0	1	0	2	0	0	1	0	3	-0.177312	0.708391	-0.123731	0.515211	-0.88837	-0.949389	0.324212	0.373088	-0.453303	-0.482708
83030988	0	1	2	0	1	0	2	0	0	1	0	3	-0.745357	-0.43175	-0.412255	-0.366299	-0.22176	0.457491	-0.328103	0.373088	-0.453303	-0.482708
83073471	0	1	2	0	1	0	2	0	0	1	0	3	-0.745357	-1.28686	-1.56635	-1.54165	1.77807	2.56781	2.28116	3.13319	-0.453303	-0.482708
83171641	0	1	2	0	1	0	2	0	0	1	0	3	-0.745357	-0.716785	-0.412255	0.221374	-0.22176	-0.949389	-0.328103	0.373088	-0.453303	-0.482708
83222797	0	1	2	0	1	0	2	0	0	1	0	3		0.138321		-0.366299		-0.245949		0.373088	-0.453303
83229542	1	0	1	0	0	1	3	1	0	0	0	1	-1.02938		-0.700778		0.444849		-0.328103			4.12285
83274340	0	1	2	0	1	0	2	0	0	1	0	3		0.423356		0.221374		-0.949389		-1.00696	-0.453303
83274435	0	1	2	0.009	0.991	0	2	0	0.016	0.984	0	3	1.2428		0.164792		-0.22176		-0.328103			-0.482708
83344363	0	1	2	0	1	0	2	0	0	1	0	3	0.674755	0.423356	1.03036	1.39672	-0.88837	-0.949389	-0.980419	-0.316938	-0.453303	-0.482708
83347631	0	1	2	0	1	0	2	0	0	1	0	3	0.958777	1.5635	1.60741	0.515211	1.11146	0.457491	0.324212	-0.316938	-0.453303	-0.482708
83398596	1	0	1	0.108	0	0.892	3	0	0	0	1	4		-2.427		-1.83548		1.86437		3.13319	2.04162
83440739	0	1	2	0	1	0	2	0	0	1	0	3	-1.3134	-0.146714	-0.989302	-0.660136	-0.22176	1.16093	0.324212	1.06311	-0.453303	-0.482708
83518085	0	1	2	0.973	0.027	0	1	0	1	0	0	2	-0.745357	-0.146714	0.164792	0.221374	-0.22176	-0.949389	-0.980419	-1.00696	0.544666	-0.482708
83518110	0	1	2	0	1	0	2	0	0	1	0	3	0.674755	0.423356	0.453316	0.515211	-0.88837	-0.949389	-0.980419	-1.00696	-0.453303	-0.482708
83628720	0.989	0.011	1	0.124	0	0.876	3	0.035	0.02	0	0.945	4	-1.59742		-0.989302		-0.88837		0.324212			2.07593
83647135	0.02	0.98	2	0.569	0.431	0	1	0	0.409	0.5	0.091	3	-1.02938		-0.700778		1.11146		0.324212			0.540749
83651312	0	1	2	0.995	0.005	0	1	0	1	0	0	2		-0.716785	-1.27783	-0.953973		0.457491		0.373088	0.544666	0.540749
83675901	0	1	2	0	1	0	2	0	0	1	0	3	-0.745357	0.993427	-0.700778	1.69056	1.11146	-0.949389	0.324212	-1.00696	-0.453303	0.540749
83690012	0	1	2	0	1	0	2	0	0	1	0	3	0.958777	0.708391	-0.123731	0.221374	-0.88837	-0.949389	-0.980419	-0.316938	-0.453303	-0.482708
83804342	0	1	2	0	1	0	2	0	0	1	0	3	0.10671	0.138321	-1.27783	-1.24781	-0.22176	3.27125	0.976528	3.13319	-0.453303	-0.482708
83850778	1	0	1	0	0	1	3	1	0	0	0	1	-2.16547		-1.85487		3.11129		2.93347			3.61112
83854778	0	1	2	0	1	0	2	0	0	1	0	3	0.958777	0.423356	0.741839	0.515211	-0.88837	-0.949389	-0.980419	-1.00696	-0.453303	-0.482708
83910883	0	1	2	0	1	0	2	0	0	1	0	3	0.674755	1.27846	0.741839	1.9844	-0.88837	-0.949389	-0.980419	-1.00696	-0.453303	-0.482708
83939755	0	1	2	0	1	0	2	0	0	1	0	3	0.958777	1.5635	0.741839	1.10289	0.444849	-0.245949	-0.980419	-1.00696	-0.453303	-0.482708
83948078	0	1	2	0.021	0.979	0	2	0	0.054	0.946	0	3	-0.745357		-0.412255		3.11129		2.93347			-0.482708
84011630	0	1	2	0	1	0	2	0	0	1	0	3	0.10671	-0.716785	0.164792	-0.0724624	-0.88837	-0.949389	-0.980419	-1.00696	-0.453303	-0.482708
84030267	0.004	0.996	2	0.219	0.781	0	2	0	0.181	0.811	0.008	3	1.2428		0.453316		-0.88837		-0.980419			0.540749
84057467	0	1	2	0	1	0	2	0	0	1	0	3		0.423356		1.10289		-0.949389		-1.00696	-0.453303
84101933	0	1	2	0.994	0.006	0	1	0	1	0	0	2		-0.43175		0.221374		-0.949389		-0.316938	0.544666
84159532	0	1	2	0	1	0	2	0	0	1	0	3	1.52682	1.27846	1.03036	1.10289	-0.88837	0.457491	-0.980419	-0.316938	-0.453303	-0.482708
84226579	0.958	0.042	1	1	0	0	1	0	0	0	1	4		-1.28686		-1.54165		-0.245949		1.75314	1.54264
84245284	0	1	2	0	1	0	2	0	0	1	0	3		-1.00182		-0.366299		1.86437		1.75314	-0.453303
84277770	0	1	2	0	1	0	2	0	0	1	0	3	1.2428	1.84853	0.453316	2.27823	-0.88837	-0.245949	-0.980419	-0.316938	-0.453303	-0.482708
84334637	0	1	2	0	1	0	2	0	0	1	0	3	-1.02938	-0.716785	-0.700778	-0.366299	0.444849	0.457491	0.976528	0.373088	-0.453303	-0.482708
84408935	0	1	2	0	1	0	2	0	0	1	0	3	-1.02938	-0.146714	-0.700778	-0.953973	1.77807	-0.245949	1.62884	-0.316938	-0.453303	0.540749
84541645	0	1	2	0	1	0	2	0	0	1	0	3	1.52682	0.423356	1.31889	-0.0724624	-0.88837	0.457491	-0.980419	-0.316938	-0.453303	-0.482708
84597887	0	1	2	0	1	0	2	0	0	1	0	3	0.10671	0.138321	-1.27783	-0.366299	1.77807	0.457491	1.62884	0.373088	-0.453303	0.540749
84605710	0	1	2	0	1	0	2	0	0	1	0	3		0.423356		-0.660136		0.457491		0.373088	-0.453303
84696388	0	1	2	0	1	0	2	0	0	1	0	3		0.993427		1.39672		-0.949389		-1.00696	-0.453303
84703785	1	0	1	0	0	1	3	1	0	0	0	1	-1.02938	-2.33198	-2.04722	-2.42316			0.324212		4.53654	3.61112
84766356	0	1	2	0	1	0	2	0	0	1	0	3	1.2428	1.27846	0.741839	0.515211	-0.88837	-0.949389	-0.980419	-1.00696	-0.453303	-0.482708
84805822	0	1	2	0.029	0.971	0	2	0	0.032	0.968	0	3	0.390733		0.741839		-0.88837		-0.980419			-0.482708
84877665	0	1	2	0	1	0	2	0	0	1	0	3	0.10671	-0.716785	0.164792	-0.660136	-0.22176	0.457491	0.324212	1.06311	-0.453303	-0.482708
84926840	0	1	2	0	1	0	2	0	0	1	0	3	1.52682	1.27846	2.18446	2.27823	-0.88837	-0.949389	-0.980419	-1.00696	-0.453303	-0.482708
84955311	0	1	2	0	1	0	2	0	0	1	0	3	-0.745357	-1.57189	-0.989302	-0.953973		3.27125		3.13319	-0.453303	-0.482708
84977539	0	1	2	0.964	0.036	0	1	0	1	0	0	2	0.674755	0.423356	0.164792	0.221374	-0.88837	-0.949389	-0.980419	1.75314	0.544666	-0.482708
84980385	0	1	2	0	1	0	2	0	0	1	0	3		1.5635		1.69056		-0.949389		-1.00696	-0.453303
85072962	0	1	2	0	1	0	2	0	0	1	0	3	-0.745357	-0.43175	-0.412255	-0.366299	0.444849	-0.949389	0.324212	0.373088	-0.453303	-0.482708
85093999	0	1	2	0	1	0	2	0	0	1	0	3	-0.745357	-0.43175	-0.123731	-0.366299	0.444849	0.457491	0.324212	0.373088	-0.453303	0.540749
85180262	0	1	2	0	1	0	2	0	0	1	0	3	-1.02938	-0.716785	0.164792	-0.366299					-0.453303	-0.482708
85180464	0	1	2	0.989	0.011	0	1	0	1	0	0	2	0.674755	0.708391	0.164792	-0.660136	-0.88837	0.457491	-0.328103	-0.316938	0.544666	0.540749
85403863	1	0	1	0	0	1	3	1	0	0	0	1	-1.59742	-2.14196	-1.66252	-0.953973		1.86437		0.373088	3.53857	4.63458
85423776	0	1	2	0	1	0	2	0	0	1	0	3	1.52682	1.5635	1.31889	1.39672	-0.88837	-0.949389	-0.980419	-1.00696	-0.453303	-0.482708
85511924	0	1	2	0	1	0	2	0	0	1	0	3	0.10671	0.423356	0.164792	0.809048	-0.22176	0.457491	-0.328103	0.373088	-0.453303	-0.482708
85570480	0	1	2	0.972	0.028	0	1	0	1	0	0	2		1.27846		0.515211		-0.949389		-1.00696	0.544666
85650863	0	1	2	0	1	0	2	0	0	1	0	3	-0.461334	0.708391	0.164792	1.10289	-0.88837	-0.949389	-0.328103	-1.00696	-0.453303	-0.482708
85682169	0	1	2	0	1	0	2	0	0	1	0	3		0.708391		0.515211		-0.949389		-0.316938	-0.453303
85689777	0	1	2	0	1	0	2	0	0	1	0	3		0.423356		1.10289		-0.949389		-1.00696	-0.453303
85739731	0.006	0.994	2	0.483	0.517	0	2	0	0.395	0.579	0.026	3	0.10671		-0.412255		-0.88837		-0.328103			0.540749
85756987	0	1	2	0.041	0.959	0	2	0	0.058	0.941	0	3	-0.177312		-0.412255		-0.22176		0.324212			-0.482708
85779288	0	1	2	0.991	0.009	0	1	0	1	0	0	2		-1.28686		-1.24781		1.86437		0.373088	0.544666
85790486	0	1	2	0	1	0	2	0	0	1	0	3	-1.02938	-1.00182	-0.412255	-0.366299	-0.22176	-0.949389	0.324212	-0.316938	-0.453303	0.540749
85790683	0.03	0.97	2	0.75	0.25	0	1	0	0.476	0.327	0.197	2	-1.3134		-0.989302		-0.22176		-0.328103			0.540749
85834774	0.006	0.994	2	1	0	0	1	0	1	0	0	2	-0.461334	-0.716785	-0.123731	-0.0724624	-0.88837	-0.949389	-0.328103	-0.316938	1.04365	0.540749
85881528	0	1	2	0.12	0.88	0	2	0	0.117	0.882	0.001	3	-1.59742		-0.989302		0.444849		0.324212			-0.482708
85883529	0	1	2	0.996	0.004	0	1	0	1	0	0	2	-0.745357	-1.00182	-1.27783	-0.366299	1.11146	-0.245949		1.06311	0.544666	0.540749
85915552	1	0	1	0	0	1	3	0	0	0	1	4	-0.840031	-1.57189	-0.989302						2.5406	3.61112
85918364	0	1	2	0	1	0	2	0	0	1	0	3	0.10671	0.138321	-0.412255	-0.366299	0.444849	-0.245949	0.324212	-0.316938	-0.453303	0.540749
86058985	0	1	2	0	1	0	2	0	0	1	0	3	0.674755	1.5635	-0.123731	1.39672	0.444849	-0.949389	-0.980419	-1.00696	-0.453303	-0.482708
86091417	1	0	1	0	0	1	3	1	0	0	0	1	-1.3134		-1.27783		1.77807		1.62884			3.61112
86108622	0	1	2	0	1	0	2	0	0	1	0	3	1.52682	0.708391	1.03036	1.39672	-0.22176	-0.949389	-0.980419	-1.00696	-0.453303	-0.482708
86217726	1	0	1	0	0	1	3	1	0	0	0	1	-1.88145	-2.71203	-1.85487	-2.42316	1.77807	3.27125	0.976528	2.44316	4.53654	4.63458
86217973	0	1	2	0	1	0	2	0	0	1	0	3	0.390733	0.708391	-0.412255	-0.366299	1.11146	0.457491	0.324212	-1.00696	-0.453303	-0.482708
86311682	0	1	2	0	1	0	2	0	0	1	0	3	0.10671	0.708391	-0.123731	0.515211	-0.22176	-0.949389	-0.328103	-0.316938	-0.453303	-0.482708
86327726	0	1	2	0	1	0	2	0	0	1	0	3		-1.28686		-0.0724624		-0.949389		-0.316938	-0.453303
86404228	0	1	2	0	1	0	2	0	0	1	0	3		-0.146714		-0.366299		-0.245949		-1.00696	-0.453303
86559773	0	1	2	0	1	0	2	0	0	1	0	3	0.674755	0.708391	0.453316	0.221374	0.444849	-0.245949	-0.980419	-0.316938	-0.453303	-0.482708
86590584	0	1	2	0.018	0.982	0	2	0	0.032	0.968	0	3	0.674755		0.453316		-0.22176		0.324212			-0.482708
86597441	0.994	0.006	1	0.04	0	0.96	3	0.078	0.012	0	0.91	4	-1.3134		0.164792		0.444849		0.324212			2.07593
86603872	1	0	1	0	0	1	3	0.999	0	0	0.001	1	-2.16547		-2.43192							3.61112
86606164	1	0	1	0	0	1	3	1	0	0	0	1	-0.461334		-0.412255		-0.88837		0.976528			3.61112
86631407	0	1	2	0	1	0	2	0	0	1	0	3	-0.177312	-0.146714	-0.700778	0.221374	0.444849	-0.949389	0.976528	-0.316938	-0.453303	-0.482708
86631640	0	1	2	0.021	0.979	0	2	0	0.023	0.977	0	3	0.390733		0.164792		-0.22176		-0.980419			-0.482708
86724224	0	1	2	0	1	0	2	0	0	1	0	3	1.2428	1.5635	2.18446	1.9844	-0.88837	-0.949389	-0.980419	-1.00696	-0.453303	-0.482708
86785601	0	1	2	0	1	0	2	0	0	1	0	3	0.674755	0.423356	1.89593	1.9844	-0.88837	-0.949389	-0.980419	-1.00696	-0.453303	-0.482708
86786998	0	1	2	0.986	0.014	0	1	0	1	0	0	2		-0.146714		-0.0724624		0.457491		0.373088	0.544666
86792495	0	1	2	0	1	0	2	0	0	1	0	3	0.958777	0.708391	0.741839	-0.0724624	-0.22176	-0.949389	-0.980419	-1.00696	-0.453303	-0.482708
86818637	0	1	2	0.99	0.01	0	1	0	1	0	0	2		-0.43175		-1.24781		0.457491		0.373088	0.544666
86850268	0	1	2	0	1	0	2	0	0	1	0	3	0.390733	1.5635	0.741839	0.515211	-0.88837	0.457491	-0.980419	-1.00696	-0.453303	-0.482708
86929205	0	1	2	0	1	0	2	0	0	1	0	3	0.390733	0.138321	0.164792	-0.0724624	-0.88837	-0.245949	-0.980419	-1.00696	-0.453303	-0.482708
86998337	0	1	2	0	1	0	2	0	0	1	0	3	0.958777	0.708391	0.164792	-0.0724624	0.444849	-0.245949	-0.328103	0.373088	-0.453303	-0.482708
86998363	0	1	2	0	1	0	2	0	0	1	0	3	1.81084	1.5635	2.18446	0.809048	-0.88837	-0.949389	-0.980419	-1.00696	-0.453303	-0.482708
87036473	0	1	2	0	1	0	2	0	0	1	0	3	0.674755	0.993427	0.741839	0.515211	-0.88837	-0.949389	-0.980419	-1.00696	-0.453303	-0.482708
87066179	0.005	0.995	2	0.508	0.492	0	1	0	0.478	0.504	0.018	3	-0.461334		-0.700778		0.444849		0.976528			0.540749
87157304	0	1	2	0	1	0	2	0	0	1	0	3	-0.745357	-0.146714	-0.412255	0.221374	-0.88837	-0.949389	-0.328103	0.373088	-0.453303	-0.482708
87390213	0	1	2	0	1	0	2	0	0	1	0	3	-0.745357	-0.146714	-0.412255	0.809048	0.444849	-0.949389	0.324212	-0.316938	-0.453303	-0.482708
87426550	0	1	2	0	1	0	2	0	0	1	0	3		0.993427		1.39672		-0.949389		-1.00696	-0.453303
87521128	0	1	2	0	1	0	2	0	0	1	0	3	0.958777	0.708391	1.31889	-0.953973	0.444849	1.86437	-0.328103	0.373088	-0.453303	-0.482708
87524632	0	1	2	0.987	0.013	0	1	0	1	0	0	2	-2.16547	-2.14196	-2.1434	-0.660136	3.11129	3.27125	2.28116	1.75314	0.544666	0.540749
87611742	0	1	2	0	1	0	2	0	0	1	0	3	0.10671	0.708391	0.453316	0.221374	-0.88837	-0.949389	-0.980419	-0.316938	-0.453303	-0.482708
87638931	1	0	1	0	0	1	3	1	0	0	0	1		-1.28686		-0.660136		-0.949389		-1.00696	3.53857
87742303	0	1	2	0	1	0	2	0	0	1	0	3	1.81084	1.84853	2.18446	2.27823	-0.88837	-0.949389	-0.980419	-1.00696	-0.453303	-0.482708
87769559	0	1	2	0	1	0	2	0	0	1	0	3	-0.461334	0.708391	-0.123731	0.515211	-0.88837	-0.949389	-0.980419	-1.00696	-0.453303	-0.482708
87851108	0	1	2	0	1	0	2	0	0	1	0	3		0.423356		-0.366299		0.457491		-1.00696	-0.453303
87898782	0	1	2	0	1	0	2	0	0	1	0	3	1.52682	1.27846	1.89593	1.69056	-0.88837	-0.949389	-0.980419	-1.00696	-0.453303	-0.482708
87936715	0	1	2	0	1	0	2	0	0	1	0	3	0.10671	0.708391	0.741839	0.221374	-0.88837	-0.949389	-0.328103	-1.00696	-0.453303	-0.482708
88063819	0	1	2	0	1	0	2	0	0	1	0	3	0.674755	0.423356	0.453316	-0.0724624	-0.88837	0.457491	-0.980419	0.373088	-0.453303	-0.482708
88071818	0	1	2	0	1	0	2	0	0	1	0	3		0.423356		-0.0724624		1.86437		0.373088	-0.453303
88133246	0	1	2	0	1	0	2	0	0	1	0	3	0.390733	0.993427	0.741839	1.10289	-0.88837	-0.245949	-0.980419	-0.316938	-0.453303	-0.482708
88157639	0	1	2	0.995	0.005	0	1	0	1	0	0	2	-1.02938	-1.00182	-0.989302	-0.660136	0.444849	0.457491	0.324212	0.373088	0.544666	0.540749
88312115	1	0	1	0	0	1	3	1	0	0	0	1	-1.59742	-1.28686	-2.43192	0.515211	3.11129	1.16093	2.93347	1.75314	3.03959	4.63458
88409244	0.952	0.048	1	1	0	0	1	0	0	0	1	4		-1.85693		-1.24781		1.86437		3.13319	1.54264
88409328	0	1	2	0	1	0	2	0	0	1	0	3	1.81084	1.5635	1.89593	1.9844	-0.88837	-0.949389	-0.980419	-1.00696	-0.453303	-0.482708
88493310	0	1	2	0	1	0	2	0	0	1	0	3	-0.177312	-0.146714	-0.700778	-0.953973	0.444849	0.457491	0.324212	0.373088	-0.453303	0.540749
88544304	0.995	0.005	1	1	0	0	1	0	0	0	1	4	-1.02938	-1.00182	-1.27783	-1.24781	1.77807	1.86437	0.324212	1.75314	1.54264	-0.482708
88556542	0	1	2	0.999	0.001	0	1	0	1	0	0	2	-1.59742	-0.716785	-1.27783	-0.953973	1.77807	0.457491	1.62884	-0.316938	0.544666	1.56421
88556583	0	1	2	0	1	0	2	0	0	1	0	3	0.390733	0.138321	-0.412255	-0.366299	-0.22176	-0.245949	-0.328103	0.373088	-0.453303	-0.482708
88607223	0	1	2	0	1	0	2	0	0	1	0	3	0.958777	1.27846	1.31889	1.39672	-0.88837	-0.949389	-0.980419	-1.00696	-0.453303	-0.482708
88671120	0	1	2	0	1	0	2	0	0	1	0	3	-0.177312	-0.146714	-0.989302	-0.953973	1.77807	0.457491	0.976528	-0.316938	-0.453303	0.540749
88817859	0	1	2	0	1	0	2	0	0	1	0	3	0.390733	0.138321	1.31889	0.809048	-0.22176	-0.245949	-0.980419	-0.316938	-0.453303	-0.482708
88818485	0	1	2	0	1	0	2	0	0	1	0	3		-0.43175		-0.660136		1.16093		1.06311	-0.453303
88879470	0	1	2	0.993	0.007	0	1	0	1	0	0	2	-1.02938	-1.57189	-0.700778	-0.660136	1.77807	1.86437	0.976528	1.75314	0.544666	0.540749
88885786	0	1	2	0	1	0	2	0	0	1	0	3	-0.177312	0.993427	-0.700778	-0.660136	1.11146	1.16093	0.976528	1.75314	-0.453303	-0.482708
88961161	0	1	2	0	1	0	2	0	0	1	0	3		1.27846		1.10289		-0.949389		-0.316938	-0.453303
89075275	0.003	0.997	2	1	0	0	1	0	1	0	0	2	-0.461334	-0.716785	-0.123731	-0.0724624	-0.22176	-0.245949	0.324212	-0.316938	1.04365	0.540749
89177627	0	1	2	0	1	0	2	0	0	1	0	3	1.2428	1.27846	2.18446	1.9844	-0.88837	-0.949389	-0.980419	-1.00696	-0.453303	-0.482708
89201529	0	1	2	0	1	0	2	0	0	1	0	3	0.674755	0.708391	-0.123731	0.809048	-0.22176	-0.245949	0.324212	-0.316938	-0.453303	-0.482708
89242214	0	1	2	0.994	0.006	0	1	0	1	0	0	2	-1.02938	-0.43175	-0.700778	-0.953973	3.11129	0.457491	2.93347	-1.00696	0.544666	0.540749
89254385	0	1	2	0	1	0	2	0	0	1	0	3	0.958777	0.423356	1.31889	-0.0724624	-0.88837	-0.245949	-0.328103	0.373088	-0.453303	-0.482708
89352847	0	1	2	0	1	0	2	0	0	1	0	3	0.674755	-0.146714	0.164792	-0.660136	-0.22176	-0.245949	-0.328103	-0.316938	-0.453303	-0.482708
89368340	0	1	2	0.989	0.011	0	1	0	1	0	0	2	1.2428	0.993427	0.741839	1.10289	-0.88837	-0.245949	0.324212	0.373088	0.544666	0.540749
89581736	0	1	2	0	1	0	2	0	0	1	0	3	0.674755	0.708391	-0.123731	-0.0724624	-0.22176	0.457491	0.324212	-0.316938	-0.453303	-0.482708
89582406	0	1	2	0	1	0	2	0	0	1	0	3	0.958777	0.993427	1.03036	1.10289	-0.88837	-0.949389	-0.328103	-1.00696	-0.453303	-0.482708
89624013	0	1	2	0	1	0	2	0	0	1	0	3	-0.461334	0.423356	0.164792	0.221374	-0.22176	-0.245949	0.324212	-0.316938	-0.453303	-0.482708
89655239	0	1	2	0	1	0	2	0	0	1	0	3	1.2428	0.708391	1.31889	1.10289	-0.88837	-0.949389	-0.980419	-1.00696	-0.453303	-0.482708
89850261	0	1	2	0.971	0.029	0	1	0	1	0	0	2	0.10671	-0.146714	1.31889	-0.0724624	-0.22176	-0.245949	-0.980419	0.373088	0.544666	-0.482708
89879130	0	1	2	0.993	0.007	0	1	0	1	0	0	2		-1.00182		-0.953973		1.16093		3.13319	0.544666
89879204	0	1	2	0	1	0	2	0	0	1	0	3	0.390733	-0.716785	-0.989302	-0.660136	0.444849	-0.949389	1.62884	0.373088	-0.453303	-0.482708
89922215	0	1	2	0.938	0.062	0	1	0	1	0	0	2	1.2428	1.27846	1.89593	1.39672	-0.88837	-0.949389	-0.980419	-1.00696	0.544666	-0.482708
89927040	0	1	2	0	1	0	2	0	0	1	0	3		-0.43175		-0.660136		0.457491		1.06311	-0.453303
89978738	0	1	2	0.007	0.993	0	2	0	0.009	0.991	0	3	1.2428		0.453316		0.444849		-0.980419			-0.482708
89987228	0	1	2	0	1	0	2	0	0	1	0	3	0.390733	-0.146714	-0.412255	-0.953973	-0.22176	-0.949389	-0.328103	0.373088	-0.453303	-0.482708
90093736	0	1	2	0	1	0	2	0	0	1	0	3	0.674755	1.27846	-0.123731	0.809048	-0.88837	-0.245949	-0.980419	0.373088	-0.453303	-0.482708
90122551	0	1	2	0	1	0	2	0	0	1	0	3		-0.146714		0.221374		-0.245949		-0.316938	-0.453303
90127836	0	1	2	0	1	0	2	0	0	1	0	3	-0.177312	-1.28686	-0.123731	-1.24781	0.444849	1.16093	0.324212	1.06311	-0.453303	-0.482708
90140346	0.384	0.616	2	0.904	0.041	0.055	1	0.005	0.527	0.047	0.421	2	0.10671		-1.27783		-0.88837		0.324212			1.56421
90184751	0	1	2	0	1	0	2	0	0	1	0	3	0.674755	-0.146714	0.741839	0.809048	-0.22176	-0.949389	-0.328103	-1.00696	-0.453303	-0.482708
90239708	0	1	2	0	1	0	2	0	0	1	0	3	1.81084	1.84853	2.18446	2.27823	-0.88837	-0.949389	-0.980419	-1.00696	-0.453303	-0.482708
90533635	0	1	2	0	1	0	2	0	0	1	0	3	-0.177312	0.708391	0.453316	0.515211	0.444849	-0.245949	0.976528	-1.00696	-0.453303	-0.482708
90766142	0	1	2	0	1	0	2	0	0	1	0	3		-0.43175		-0.0724624		-0.949389		-1.00696	-0.453303
90811994	0	1	2	0	1	0	2	0	0	1	0	3		0.138321		0.221374		-0.949389		-1.00696	-0.453303
90836959	0	1	2	0.912	0.088	0	1	0	1	0	0	2	0.674755	-0.146714	-0.412255	-1.24781	0.444849	1.86437	0.324212	1.06311	0.544666	-0.482708
90837546	0	1	2	0	1	0	2	0	0	1	0	3	1.52682	1.27846	1.89593	0.515211	-0.88837	-0.949389	-0.980419	-1.00696	-0.453303	-0.482708
90879018	0.657	0.343	1	0.91	0.028	0.062	1	0.008	0.324	0.02	0.647	4	-1.3134		-1.85487		1.77807		1.62884			1.56421
90899439	0	1	2	0	1	0	2	0	0	1	0	3	0.390733	0.708391	0.453316	0.515211	-0.88837	-0.949389	-0.980419	-1.00696	-0.453303	-0.482708
90899712	0	1	2	0	1	0	2	0	0	1	0	3	-0.745357	-0.716785	-0.123731	0.515211		-0.949389		-0.316938	-0.453303	-0.482708
90984709	0	1	2	0	1	0	2	0	0	1	0	3		0.708391		0.515211		-0.245949		0.373088	-0.453303
91027068	0.01	0.99	2	0.357	0.643	0	2	0	0.225	0.741	0.034	3	0.10671	0.328344	-0.700778		-0.22176	0.457491	-0.980419	0.373088		0.540749
91042401	0	1	2	1	0	0	1	0	1	0	0	2	-2.16547	-1.00182	-1.27783	-1.24781	3.11129	-0.949389	2.93347	0.373088	0.544666	3.09939
91064296	0	1	2	0	1	0	2	0	0	1	0	3	0.674755	0.993427	-0.412255	-0.660136	1.11146	-0.949389	0.324212	0.373088	-0.453303	-0.482708
91291437	0	1	2	0	1	0	2	0	0	1	0	3	-0.745357	-1.00182	0.164792	-0.660136	0.444849	0.457491	0.324212	0.373088	-0.453303	-0.482708
91419614	0	1	2	0	1	0	2	0	0	1	0	3	1.81084	1.5635	2.18446	1.69056	-0.88837	-0.949389	-0.980419	-1.00696	-0.453303	-0.482708
91466076	0	1	2	0	1	0	2	0	0	1	0	3	-1.02938	-1.00182	-0.412255	-0.366299	0.444849	-0.949389	-0.328103	0.373088	-0.453303	-0.482708
91473287	1	0	1	0.086	0	0.914	3	0	0	0	1	4		-1.28686		-0.953973		0.457491		1.75314	2.04162
91494020	0	1	2	0.925	0.075	0	1	0	1	0	0	2	1.2428	0.993427	1.03036	1.69056	-0.88837	-0.949389	-0.980419	-1.00696	0.544666	-0.482708
91494763	0	1	2	0.993	0.007	0	1	0	1	0	0	2	0.390733	0.138321	0.453316	0.221374	-0.88837	0.457491	0.324212	0.373088	0.544666	0.540749
91547097	1	0	1	0	0	1	3	1	0	0	0	1		-2.71203		-1.83548		3.27125		2.44316	4.53654
91751922	1	0	1	0.088	0	0.912	3	0	0	0	1	4		-0.43175		0.221374		1.16093		0.373088	2.04162
91877975	0	1	2	0	1	0	2	0	0	1	0	3	0.958777	0.138321	0.453316	0.515211	-0.22176	-0.245949	0.324212	-0.316938	-0.453303	-0.482708
91987787	1	0	1	0	0	1	3	1	0	0	0	1	-1.3134	-1.28686	-1.27783	-1.24781	1.77807	1.86437	1.62884	1.06311	4.53654	3.09939
91988431	0.985	0.015	1	1	0	0	1	0	0	0	1	4	-1.3134	-1.00182	-1.56635	-2.12932	3.11129	2.56781	2.28116	2.44316	1.54264	0.540749
92044956	0	1	2	0	1	0	2	0	0	1	0	3		-0.716785		-0.953973		0.457491		1.06311	-0.453303
92067969	0	1	2	0	1	0	2	0	0	1	0	3	-0.461334	0.138321	-0.123731	-0.0724624	-0.88837	0.457491	-0.328103	-0.316938	-0.453303	-0.482708
92098407	1	0	1	0	0	1	3	0.999	0	0	0.001	1	-1.59742		-1.66252				0.976528			3.61112
92204187	0	1	2	0	1	0	2	0	0	1	0	3	0.390733	-0.43175	0.164792	-0.366299	-0.88837	-0.949389	-0.980419	-0.316938	-0.453303	-0.482708
92349688	0	1	2	0	1	0	2	0	0	1	0	3		-1.00182		-0.953973		1.86437		2.44316	-0.453303
92355773	0	1	2	0.04	0.96	0	2	0	0.053	0.947	0	3	-0.461334		-0.700778		0.444849		0.324212			-0.482708
92368641	0	1	2	0	1	0	2	0	0	1	0	3	1.81084	1.27846	2.18446	1.9844	-0.88837	-0.949389	-0.980419	-1.00696	-0.453303	-0.482708
92372263	0	1	2	0	1	0	2	0	0	1	0	3		0.423356		0.221374		-0.245949		-1.00696	-0.453303
92395935	0	1	2	0	1	0	2	0	0	1	0	3	-0.461334	-0.43175	-0.700778	-0.366299	0.444849	0.457491	0.324212	-1.00696	-0.453303	-0.482708
92396066	0	1	2	0.063	0.937	0	2	0	0.118	0.882	0	3	-1.88145		-1.56635		3.11129		2.93347			-0.482708
92624804	0	1	2	0.996	0.004	0	1	0	1	0	0	2		-1.57189		-0.953973		0.457491		0.373088	0.544666
92692167	0	1	2	0.987	0.013	0	1	0	1	0	0	2	0.10671	0.423356	0.164792	0.809048	0.444849	-0.245949	-0.328103	-0.316938	0.544666	0.540749
92736014	0	1	2	0	1	0	2	0	0	1	0	3	0.390733	0.708391	-0.412255	0.221374	0.444849	0.457491	0.324212	-0.316938	-0.453303	-0.482708
92778763	0	1	2	0	1	0	2	0	0	1	0	3		0.138321		-0.366299		0.457491		-0.316938	-0.453303
92790254	0	1	2	0.09	0.91	0	2	0	0.008	0.992	0	3	-1.02938	-0.716785	-0.412255	-0.366299	-0.88837	0.457491	-0.980419	-1.00696	0.0456817	0.540749
92857953	1	0	1	0.999	0	0.001	1	0	0	0	1	4	-0.177312	-1.28686	0.453316	-0.0724624	-0.22176	-0.245949	-0.980419	-1.00696	2.04162	-0.482708
92861381	0	1	2	1	0	0	1	0	1	0	0	2	-1.02938	-0.43175	-0.123731	-0.660136	-0.88837	0.457491	-0.328103	0.373088	0.544666	2.07593
92967366	0.923	0.077	1	1	0	0	1	0	0	0	1	4	-0.745357	-0.716785	-0.412255	-0.366299	0.444849	-0.245949	0.976528	0.373088	1.54264	0.540749
93039248	0	1	2	0.998	0.002	0	1	0	1	0	0	2	-2.16547	-1.00182	-0.412255	-0.953973	0.444849	0.457491	1.62884	0.373088	0.544666	0.540749
93058243	0	1	2	0	1	0	2	0	0	1	0	3		0.138321		-0.660136		0.457491		0.373088	-0.453303
93221433	0	1	2	0	1	0	2	0	0	1	0	3	-0.177312	-1.00182	0.453316	1.39672	-0.88837		-0.980419		-0.453303	-0.482708
93251747	0	1	2	0.017	0.983	0	2	0	0.027	0.973	0	3	0.958777		0.164792		-0.88837		-0.328103			-0.482708
93257187	0	1	2	0	1	0	2	0	0	1	0	3	-0.745357	-1.00182	-0.412255	-0.0724624	1.11146	1.16093	0.324212	0.373088	-0.453303	-0.482708
93293646	0	1	2	0	1	0	2	0	0	1	0	3		1.27846		1.10289		-0.949389		-1.00696	-0.453303
93394756	0	1	2	0.989	0.011	0	1	0	1	0	0	2	-1.59742	-1.00182	-0.989302	-0.953973	0.444849	-0.245949	1.62884	0.373088	0.544666	-0.482708
93462293	0	1	2	0	1	0	2	0	0	1	0	3	1.81084	1.84853	2.18446	2.27823	-0.88837	-0.949389	-0.980419	-1.00696	-0.453303	-0.482708
93478968	0	1	2	0	1	0	2	0	0	1	0	3	0.390733	0.993427	-0.123731	0.515211	-0.88837	-0.949389	-0.328103	-1.00696	-0.453303	-0.482708
93503101	0	1	2	0.018	0.982	0	2	0	0.039	0.961	0	3	-0.177312		-1.27783		1.77807		1.62884			-0.482708
93586638	0	1	2	0	1	0	2	0	0	1	0	3		1.5635		1.10289		-0.245949		0.373088	-0.453303
93719949	0	1	2	0.012	0.988	0	2	0	0.02	0.98	0	3	0.958777		-0.123731		-0.22176		-0.328103			-0.482708
93720379	0.012	0.988	2	0.645	0.355	0	1	0	0.522	0.416	0.061	2	-0.745357		-0.123731		-0.22176		0.324212			0.540749
93740314	0	1	2	0	1	0	2	0	0	1	0	3	0.674755	0.423356	0.741839	-0.0724624	-0.88837	0.457491	-0.980419	-1.00696	-0.453303	-0.482708
94123099	0	1	2	0	1	0	2	0	0	1	0	3	0.10671	-0.43175	-0.412255	-0.953973	-0.22176	0.457491	-0.328103	-0.316938	-0.453303	-0.482708
94182145	0	1	2	0.989	0.011	0	1	0	1	0	0	2		-0.716785		-0.953973		1.16093		0.373088	0.544666
94290110	0	1	2	0	1	0	2	0	0	1	0	3	0.390733	0.138321	-0.700778	-0.366299	1.77807	0.457491	0.324212	0.373088	-0.453303	-0.482708
94297768	0	1	2	0	1	0	2	0	0	1	0	3	-1.3134	-0.43175	-0.412255	1.10289	-0.22176	-0.949389	0.976528	-1.00696	-0.453303	0.540749
94380742	1	0	1	0	0	1	3	0	0	0	1	4	-1.59742	-1.57189	-1.27783	-2.12932	2.44468	1.86437	0.324212	3.13319	2.5406	2.58766
94399830	0.002	0.998	2	0.361	0.639	0	2	0	0.367	0.626	0.007	3	0.674755		0.453316		-0.88837		0.324212			0.540749
94408254	0	1	2	0	1	0	2	0	0	1	0	3	-1.21873	-1.00182	-0.412255	-0.366299	0.444849	-0.949389	0.324212	0.373088	-0.453303	-0.482708
94467090	0	1	2	0	1	0	2	0	0	1	0	3	1.05345	1.27846	-0.123731	0.515211	-0.88837	-0.949389	-0.980419	-0.316938	-0.453303	-0.482708
94526194	0	1	2	0	1	0	2	0	0	1	0	3	1.43215	1.84853	2.18446	2.27823	-0.88837	-0.949389	-0.980419	-1.00696	-0.453303	-0.482708
94538753	0	1	2	1	0	0	1	0	1	0	0	2	-1.3134	-1.19184	-0.700778	-0.660136	-0.22176	-0.949389	0.976528	-0.316938	0.544666	1.56421
94548996	0	1	2	0	1	0	2	0	0	1	0	3	1.52682	1.5635	2.18446	1.69056		-0.949389		-1.00696	-0.453303	-0.482708
94557340	0.956	0.044	1	1	0	0	1	0	0	0	1	4	-2.44949	-1.85693	-0.989302	-0.953973	-0.22176	1.86437	0.976528	1.75314	1.54264	0.540749
94778891	0.996	0.004	1	1	0	0	1	0	0	0	1	4	-2.16547	-1.57189	-0.700778	-1.83548	0.444849	1.86437	0.324212	1.75314	1.54264	0.540749
94799709	0	1	2	0.012	0.988	0	2	0	0.018	0.982	0	3	0.674755		-0.123731		0.444849		-0.328103			-0.482708
94804595	0	1	2	0.997	0.003	0	1	0	1	0	0	2	-1.59742	-1.28686	-1.56635	-1.54165	1.77807	0.457491	2.28116	1.06311	0.544666	0.540749
94813274	1	0	1	0	0	1	3	1	0	0	0	1	-1.88145	-1.85693	-1.27783	-1.54165	3.11129	0.457491	2.93347	0.373088	3.53857	1.05248
94994900	0	1	2	0	1	0	2	0	0	1	0	3	0.674755	-0.716785	1.03036	-0.660136	-0.88837	0.457491	-0.980419		-0.453303	-0.482708
95008947	0	1	2	0	1	0	2	0	0	1	0	3	0.390733	-0.716785	-0.412255	-1.24781	-0.88837	1.16093	-0.980419	0.373088	-0.453303	-0.482708
95106064	0	1	2	0	1	0	2	0	0	1	0	3	0.674755	0.993427	1.03036	0.809048	-0.88837	-0.949389	-0.980419	-1.00696	-0.453303	-0.482708
95106089	0	1	2	0	1	0	2	0	0	1	0	3		-0.43175		0.221374		-0.949389		-1.00696	-0.453303
95121574	1	0	1	0	0	1	3	1	0	0	0	1	-1.59742	-1.85693	-1.27783	-1.54165	1.77807	1.16093	1.62884	0.373088	3.03959	2.58766
95132157	0	1	2	0.999	0.001	0	1	0	1	0	0	2	-0.745357	-2.14196	-0.700778	-1.24781	0.444849	0.457491	1.62884	3.13319	0.544666	0.540749
95169194	0	1	2	0	1	0	2	0	0	1	0	3	1.81084	1.84853	2.18446	2.27823	-0.88837	-0.949389	-0.980419	-1.00696	-0.453303	-0.482708
95183615	0	1	2	0	1	0	2	0	0	1	0	3	0.10671	0.993427	0.164792	0.515211	-0.22176	0.457491		-1.00696	-0.453303	-0.482708
95339534	0	1	2	0	1	0	2	0	0	1	0	3		-0.716785		-0.366299		1.86437		1.06311	-0.453303
95357677	0	1	2	0.017	0.983	0	2	0	0.021	0.978	0	3	0.958777		1.60741		-0.88837		-0.980419			-0.482708
95394112	0	1	2	0	1	0	2	0	0	1	0	3		0.138321		-0.660136		-0.949389		-1.00696	-0.453303
95424343	0	1	2	0	1	0	2	0	0	1	0	3	-1.21873	0.138321	-1.27783	-0.0724624	1.11146	0.457491	0.976528	0.373088	-0.453303	-0.482708
95648540	0	1	2	0.997	0.003	0	1	0	1	0	0	2	-1.59742	-1.85693	0.453316	-0.953973	-0.88837	1.86437	-0.980419	-0.316938	0.544666	0.540749
95689423	0	1	2	0	1	0	2	0	0	1	0	3	-0.461334	-1.28686	-0.123731	-0.366299	-0.22176	0.457491	-0.980419	0.373088	-0.453303	-0.482708
95689831	0	1	2	0	1	0	2	0	0	1	0	3	0.958777	0.993427	1.03036	0.809048		-0.949389		-1.00696	-0.453303	-0.482708
95758018	0	1	2	0	1	0	2	0	0	1	0	3	0.674755	0.708391	-0.123731	-0.0724624	-0.22176	0.457491	-0.980419	-0.316938	-0.453303	-0.482708
96025798	0	1	2	0	1	0	2	0	0	1	0	3		-1.00182		-0.366299		1.86437		1.06311	-0.453303
96025804	0	1	2	0	1	0	2	0	0	1	0	3		0.423356		-0.660136		-0.245949		0.373088	-0.453303
96025819	0	1	2	0.022	0.978	0	2	0	0.033	0.966	0	3	0.674755		0.453316		-0.88837		-0.328103			-0.482708
96049736	0.006	0.994	2	0.484	0.516	0	2	0	0.405	0.569	0.026	3	-0.461334		-1.56635		0.444849		0.324212			0.540749
96050052	0	1	2	0	1	0	2	0	0	1	0	3	1.2428	0.993427	1.31889	0.515211	-0.88837	0.457491	-0.980419	1.75314	-0.453303	-0.482708
96115696	0	1	2	0	1	0	2	0	0	1	0	3	0.10671	0.423356	-0.123731	-0.0724624	0.444849	0.457491	-0.328103	0.373088	-0.453303	-0.482708
96213117	0	1	2	0.993	0.007	0	1	0	1	0	0	2	-1.59742	-0.43175	-1.56635	-0.660136	1.77807	1.16093	2.28116	2.44316	0.544666	0.540749
96321294	0	1	2	0	1	0	2	0	0	1	0	3	1.81084	1.5635	2.18446	2.27823	-0.88837	-0.949389	-0.980419	-1.00696	-0.453303	-0.482708
96321438	0	1	2	0	1	0	2	0	0	1	0	3	0.958777	0.423356	0.453316	0.221374	-0.88837	-0.949389	-0.980419	-1.00696	-0.453303	-0.482708
96360540	1	0	1	0	0	1	3	1	0	0	0	1	-0.745357	-1.57189	-0.989302	-1.54165	0.444849	1.16093	0.324212	0.373088	3.53857	2.07593
96374666	0	1	2	0	1	0	2	0	0	1	0	3	0.958777	0.993427	0.741839	0.809048	-0.22176	-0.245949	-0.980419	-1.00696	-0.453303	-0.482708
96419252	0	1	2	0	1	0	2	0	0	1	0	3	1.2428	0.993427	-0.123731	0.221374		-0.949389		-1.00696	-0.453303	-0.482708
96456134	0	1	2	0	1	0	2	0	0	1	0	3	0.10671	0.708391	-0.123731	-0.0724624	-0.88837	-0.949389	-0.328103	-1.00696	-0.453303	-0.482708
96492549	0	1	2	0	1	0	2	0	0	1	0	3	-1.88145	-1.85693	-1.56635	-0.660136	1.11146	0.457491	2.28116	1.75314	-0.453303	0.540749
96892114	0	1	2	0	1	0	2	0	0	1	0	3	0.390733	-0.146714	-0.412255	-0.366299		-0.949389		-1.00696	-0.453303	-0.482708
96919643	0	1	2	0	1	0	2	0	0	1	0	3	1.2428	1.27846	1.03036	1.10289	-0.22176	-0.949389	0.324212	-1.00696	-0.453303	-0.482708
97039103	0	1	2	0	1	0	2	0	0	1	0	3	1.2428	0.993427	1.03036	1.10289	-0.22176	-0.245949	-0.980419	-1.00696	-0.453303	-0.482708
97039593	0	1	2	0	1	0	2	0	0	1	0	3	-0.745357	-0.43175	-0.700778	-0.953973	0.444849	1.16093	0.324212	0.373088	-0.453303	-0.482708
97093337	0	1	2	0	1	0	2	0	0	1	0	3	0.390733	0.423356	-0.123731	0.515211	-0.88837	-0.949389	-0.980419	0.373088	-0.453303	-0.482708
97105253	0	1	2	0	1	0	2	0	0	1	0	3	0.674755	0.993427	1.03036	-0.366299	-0.22176	-0.949389	-0.980419	0.373088	-0.453303	-0.482708
97117684	0	1	2	0.954	0.046	0	1	0	1	0	0	2	-0.177312	0.423356	-0.123731	-0.0724624	0.444849		0.324212	-1.00696	0.544666	-0.482708
97218046	0.719	0.281	1	0.921	0.016	0.063	1	0.004	0.239	0.01	0.747	4	-1.3134		-1.56635		0.444849		0.976528			1.56421
97220954	0	1	2	0	1	0	2	0	0	1	0	3	0.674755	0.993427	-0.123731	1.10289	1.11146	0.457491	0.324212	-0.316938	-0.453303	-0.482708
97237619	0	1	2	0	1	0	2	0	0	1	0	3	1.2428	1.27846	0.164792	-0.0724624	-0.88837	-0.949389	-0.980419	-0.316938	-0.453303	-0.482708
97502306	0	1	2	0	1	0	2	0	0	1	0	3	1.52682	0.993427	1.03036	0.221374	-0.22176	-0.245949	-0.328103	-0.316938	-0.453303	-0.482708
97502312	1	0	1	0	0	1	3	0	0	0	1	4	-1.02938	-1.85693	-0.123731	-0.953973	-0.88837	-0.949389	-0.328103	-0.316938	2.5406	2.58766
97527714	0	1	2	0	1	0	2	0	0	1	0	3	1.2428	1.27846	1.31889	1.10289	-0.88837	-0.949389	-0.980419	-1.00696	-0.453303	-0.482708
97542706	0	1	2	0	1	0	2	0	0	1	0	3	0.958777	0.708391	0.453316	0.221374	-0.88837	-0.949389	-0.980419	-1.00696	-0.453303	-0.482708
97878136	0	1	2	0	1	0	2	0	0	1	0	3	0.390733	1.27846	1.03036	1.10289	-0.88837	0.457491	-0.980419	-1.00696	-0.453303	-0.482708
98027451	0	1	2	0	1	0	2	0	0	1	0	3	0.390733	-0.146714	0.164792	-0.366299	-0.88837	-0.245949	-0.980419	0.373088	-0.453303	-0.482708
98070270	0.025	0.975	2	0.758	0.242	0	1	0	0.53	0.31	0.16	2	-1.59742		-1.27783		0.444849		0.324212			0.540749
98339835	0	1	2	0.017	0.983	0	2	0	0.021	0.978	0	3	-0.461334		-0.412255		2.44468		0.324212			-0.482708
98508099	1	0	1	0	0	1	3	0	0	0	1	4	-0.461334	-1.95194	-0.412255	-1.24781	0.444849	1.86437	0.324212		2.5406	2.58766
98549919	1	0	1	0	0	1	3	0.986	0	0	0.014	1	-1.88145		-0.989302		0.444849		2.28116			3.09939
98754558	0	1	2	0	1	0	2	0	0	1	0	3	0.958777	1.27846	0.164792	0.515211	-0.88837	-0.949389	-0.328103	-1.00696	-0.453303	-0.482708
98773861	0.006	0.994	2	0.643	0.357	0	1	0	0.57	0.397	0.034	2	-1.02938		-1.56635		0.444849		0.976528			0.540749
98777547	0	1	2	0.04	0.96	0	2	0	0.051	0.949	0	3	0.10671		0.164792		-0.88837		-0.328103			-0.482708

## Sheet: 2class model
ID	c2_probc1	c2_probc2	classes	ZGPH_12	ZGPH_90	ZGMH_12	ZGMH_90	Zphq_anx_12	Zphq_anx_90	Zphq_dep_12	Zphq_dep_90	Zfunctionalitystatus_90	Zfunctionalitystatus_12
167072	0	1	1	-1.3134		-0.412255		1.77807		1.62884			-0.482708
172274	0	1	1	0.10671	-0.43175	-0.412255	-0.366299	-0.88837	0.457491	0.324212	-0.316938	-0.453303	-0.482708
216208	0	1	1		0.708391		-0.0724624		-0.949389		-1.00696	-0.453303
216323	0	1	1	0.958777	0.138321	0.453316	-0.366299	0.444849	0.457491	-0.980419	0.373088	-0.453303	-0.482708
218516	0	1	1	0.674755	0.993427	0.453316	0.515211	-0.88837	-0.949389	-0.980419	-1.00696	-0.453303	-0.482708
222095	0	1	1	-1.3134	-1.00182	-1.27783	-0.366299	3.11129	1.16093	1.62884	0.373088	-0.453303	-0.482708
225343	0	1	1	-0.177312	-0.43175	-0.123731	-0.660136	0.444849	0.457491	0.324212	0.373088	0.544666	0.540749
228967	0	1	1	0.674755	0.993427	1.31889	1.39672	-0.22176	0.457491	-0.328103	-0.316938	-0.453303	-0.482708
231280	0	1	1	-0.461334	-0.43175	-0.123731	-0.0724624	0.444849	0.457491	0.324212	0.373088	-0.453303	-0.482708
232239	0	1	1	-1.59742	-1.28686	-0.123731	-0.660136	1.77807	1.86437	0.976528	1.06311	-0.453303	-0.482708
246485	0.03	0.97	1	-1.3134		-0.989302		-0.22176		-0.328103			0.540749
247787	0	1	1		0.138321		-0.0724624		-0.245949		-0.316938	-0.453303
264242	1	0	2	-1.88145	-2.14196	-0.989302	-0.953973	3.11129	1.86437	2.93347	2.44316	3.53857	2.58766
267030	1	0	2		-1.57189		-1.24781					2.5406
267555	0	1	1		0.423356		0.221374		-0.949389		-1.00696	-0.453303
269925	0	1	1	-1.21873	-2.14196	-0.123731	-0.953973	0.444849	2.56781	1.62884	1.06311	-0.453303	-0.482708
273440	0	1	1	-0.177312	-0.43175	-0.412255	-0.953973	0.444849	0.457491	0.976528	0.373088	-0.453303	-0.482708
275504	0	1	1		-0.43175		0.221374		0.457491		0.373088	-0.453303
284871	0	1	1	0.674755	0.423356	0.164792	-0.0724624	-0.22176	-0.245949	-0.328103	0.373088	-0.453303	-0.482708
303885	0	1	1	-0.177312	-0.146714	-0.123731	-0.0724624	0.444849	0.457491	0.324212	0.373088	-0.453303	-0.482708
309929	0	1	1	-0.745357	-0.716785	-0.700778	-0.660136	-0.22176	-0.949389	0.324212	-1.00696	-0.453303	0.540749
319257	0	1	1	0.958777	0.708391	0.164792	-0.0724624	0.444849	0.457491	0.324212	0.373088	-0.453303	-0.482708
325167	0	1	1	0.674755		-0.412255		-0.22176		0.324212			-0.482708
325762	0	1	1	0.10671	0.138321	0.164792	0.221374	-0.88837	-0.245949	-0.980419	-0.316938	-0.453303	-0.482708
328383	0	1	1	-1.59742	-1.28686	-0.989302	-0.366299	1.11146	0.457491	0.976528	0.373088	0.0456817	1.05248
328786	0	1	1	0.674755	0.993427	1.60741	1.39672	-0.88837	-0.949389	-0.980419	-1.00696	-0.453303	-0.482708
332025	1	0	2	-1.3134	-1.28686	-0.700778	-0.660136	-0.22176	-0.245949	0.324212	0.373088	2.04162	0.540749
334595	0	1	1	-0.745357	-0.146714	-0.412255	-0.660136	1.77807	0.457491	0.324212	0.373088	-0.453303	-0.482708
341532	0	1	1	-1.59742		-1.56635		2.44468		2.93347			-0.482708
353264	0	1	1	-0.461334	0.423356	0.164792	0.221374	-0.22176	-0.245949	0.324212	0.373088	-0.453303	-0.482708
353467	1	0	2	-1.3134	-1.85693	-1.27783	-1.54165	-0.22176	1.16093	-0.328103	1.75314	3.03959	2.58766
379520	0	1	1	0.958777	0.708391	0.453316	0.221374	-0.22176	0.457491	-0.328103	-0.316938	-0.453303	-0.482708
397152	0	1	1	1.2428	1.27846	1.31889	1.10289	-0.88837	-0.949389	-0.328103	-1.00696	-0.453303	-0.482708
431760	0	1	1	-0.745357	-1.19184	-0.412255	-0.856027	-0.22176		0.324212		-0.453303	-0.482708
570303	0	1	1	-0.461334	-0.43175	-1.27783	-0.366299	-0.22176	-0.949389	-0.328103	-0.316938	0.544666	0.540749
599272	0	1	1	-1.59742	-0.716785	-0.989302	-0.953973	1.11146	0.457491	0.324212	0.373088	-0.453303	-0.482708
645758	0	1	1	-0.461334	0.423356	-0.123731	0.515211	-0.88837	-0.949389	-0.328103	-1.00696	-0.453303	-0.482708
755556	0	1	1	0.958777	1.27846	0.453316	0.515211	-0.88837	-0.949389	-0.980419	-1.00696	-0.453303	-0.482708
768971	0	1	1	0.10671	0.993427	-1.27783	-1.24781	1.11146		2.28116		-0.453303	-0.482708
774093	0	1	1	-0.745357	0.423356	-0.123731	0.221374	0.444849	-0.949389	0.324212	-0.316938	-0.453303	-0.482708
775552	0	1	1	0.674755	0.993427	0.741839	0.515211	-0.22176	-0.245949	-0.328103	-0.316938	-0.453303	-0.482708
789835	0	1	1	0.10671	0.423356	-0.989302	-0.953973	0.444849	0.457491	0.324212	0.373088	-0.453303	-0.482708
791103	0	1	1	-0.177312	0.423356	-0.412255	-0.366299	-0.88837	0.457491	-0.328103	0.373088	0.0456817	-0.482708
851525	0	1	1	-0.177312	0.138321	-0.989302	-0.0724624	2.44468	0.457491	1.62884	0.373088	-0.453303	-0.482708
880529	0	1	1	0.390733	0.993427	-0.123731	-0.366299	0.444849	-0.245949	-0.328103	-0.316938	-0.453303	-0.482708
991621	0	1	1		0.993427		-1.54165		1.86437		2.44316	-0.453303
1079385	0	1	1		0.708391		0.515211		-0.949389		-1.00696	-0.453303
1245069	0	1	1	-1.02938	-1.00182	-0.700778	-0.953973	1.77807	0.457491	1.62884	0.373088	-0.453303	1.05248
1326240	0	1	1	0.958777	0.423356	0.453316	-0.0724624	0.444849	0.457491	-0.980419	0.373088	-0.453303	-0.482708
1430969	0	1	1	0.296059		-0.123731		0.444849		0.976528			-0.482708
1691953	0	1	1	0.390733	0.423356	0.453316	1.10289	-0.88837	-0.949389	-0.980419	-1.00696	-0.453303	-0.482708
1743054	0	1	1	0.958777	0.423356	0.741839	0.515211	-0.88837	0.457491	-0.980419	0.373088	-0.453303	-0.482708
1760475	0	1	1	-1.02938	-0.43175	-0.989302	-0.660136	1.77807	0.457491	0.324212	0.373088	-0.453303	-0.482708
1767864	0	1	1	-1.02938	-1.85693	-0.700778	-1.83548	-0.88837	-0.949389	-0.328103	0.373088	-0.453303	-0.482708
1776403	0	1	1	-0.745357	0.423356	1.03036	1.10289	-0.88837	-0.245949	-0.328103	-0.316938	-0.453303	-0.482708
1794458	0	1	1	-0.745357	-0.716785	-1.27783	-0.953973	1.77807	1.16093	0.324212	0.373088	-0.453303	0.540749
1799594	0	1	1	-0.461334		-0.123731		-0.88837		-0.980419			-0.482708
1838741	0	1	1	0.10671	-0.146714	-0.123731	-0.953973	-0.22176	-0.245949	0.324212	0.373088	-0.453303	-0.482708
1878832	1	0	2		-1.57189		-1.83548		1.86437		3.13319	2.5406
1951408	0	1	1	-1.02938	-0.716785	-0.123731	-0.0724624	0.444849	0.457491	0.324212	0.373088	0.544666	0.540749
2066002	0	1	1	0.674755	0.708391	0.741839	0.809048	-0.22176	-0.245949	-0.328103	-0.316938	-0.453303	-0.482708
2267609	0	1	1	0.958777	-0.43175	0.164792	-0.0724624		0.457491		0.373088	-0.453303	-0.482708
2303764	0	1	1	0.674755	0.708391	0.164792	0.221374	-0.22176	0.457491	-0.980419	0.373088	-0.453303	-0.482708
2434947	0	1	1		0.423356		-0.0724624		1.86437		0.373088	-0.453303
2567174	0	1	1	-1.02938	-0.43175	-1.27783	-0.660136	-0.22176	1.16093	0.324212	0.373088	-0.453303	-0.482708
2754058	0	1	1	1.52682	1.5635	1.89593	2.27823	-0.88837	-0.949389	-0.980419	-1.00696	-0.453303	-0.482708
2757273	0	1	1	0.390733	-0.146714	0.453316	0.221374	-0.88837	-0.245949	-0.980419	1.75314	0.544666	-0.482708
2816509	0	1	1	1.52682		2.18446		-0.88837		-0.980419			-0.482708
2824847	0	1	1		1.27846		-0.953973		0.457491		0.373088	-0.453303
2967298	0	1	1	-0.461334	0.708391	-0.412255	0.221374	0.444849	-0.949389	0.324212	0.373088	-0.453303	-0.482708
2992353	0	1	1	-0.177312	-0.43175	-0.412255	-0.660136	0.444849	0.457491	0.324212	0.373088	-0.453303	-0.482708
3353401	0	1	1		-0.716785		-0.953973		0.457491		0.373088	-0.453303
3606444	0	1	1	1.2428	1.5635	1.03036	1.39672	-0.88837	-0.949389	-0.980419	-1.00696	-0.453303	-0.482708
3653303	0	1	1	1.52682	1.5635	1.31889	1.10289	-0.88837	-0.949389	-0.980419	-1.00696	-0.453303	-0.482708
3779710	1	0	2		-1.00182		-0.366299		1.86437		1.06311	3.03959
3909586	0	1	1	-0.461334	0.708391	-0.412255	-0.366299	0.444849	0.457491	0.324212	0.373088	-0.453303	-0.482708
3937770	0	1	1	-1.3134	-1.85693	-0.700778	-1.54165	-0.88837	1.16093	0.976528	1.06311	0.544666	-0.482708
4073570	0	1	1	0.958777	0.993427	1.03036	1.10289	-0.88837	-0.949389	-0.980419	-1.00696	-0.453303	-0.482708
4259135	0	1	1		1.5635		1.10289		-0.245949		-1.00696	-0.453303
4259239	0	1	1		-0.811797		-0.953973		1.16093		1.75314	0.544666
4268606	0	1	1	-1.59742	1.27846	-1.56635	0.221374	0.444849	-0.245949	0.324212	-1.00696	-0.453303	2.07593
4268911	0	1	1	0.10671		-0.700778	-0.856027	1.11146	1.16093	0.324212	0.373088	-0.453303	-0.482708
4321951	0	1	1	-0.461334	0.708391	-0.123731	0.515211	-0.22176	-0.245949	0.324212	-0.316938	-0.453303	-0.482708
4392140	0	1	1	-1.02938	-0.716785	-0.989302	-0.366299	1.11146	0.457491	2.28116	0.373088	0.544666	0.540749
4402562	0	1	1	1.52682		1.89593		-0.88837		-0.980419			-0.482708
4444766	0	1	1	-1.3134	-1.57189	-1.27783	-0.660136	0.444849	1.16093		1.06311	0.544666	2.07593
4504163	0	1	1		1.27846		1.10289		-0.245949		-0.316938	-0.453303
4618344	0	1	1	1.81084	1.84853	2.18446	1.9844	-0.88837	-0.949389	-0.980419	-1.00696	-0.453303	-0.482708
5024693	0	1	1	-0.745357	-1.28686	-1.27783	-0.660136	0.444849	0.457491	0.324212	0.373088	-0.453303	-0.482708
5117442	0	1	1		0.138321		0.515211		0.457491		0.373088	-0.453303
5119102	0	1	1	0.10671	0.708391	0.164792	0.515211	-0.88837	-0.949389	-0.980419	-1.00696	-0.453303	-0.482708
5310518	0	1	1		-1.00182		-0.366299		-0.949389		-0.316938	-0.453303
5407635	0.976	0.024	2	-1.88145	-1.28686	-1.27783	-0.953973	1.77807	0.457491	1.62884	1.06311	1.54264	0.540749
5468543	0	1	1	-1.02938	-1.00182	-1.56635	-1.24781	1.77807	1.16093	2.28116	2.44316	-0.453303	-0.482708
5587395	0	1	1	-1.59742	-1.85693	-0.412255	-1.83548	2.44468	-0.245949	0.976528	-0.316938	-0.453303	0.540749
5816299	0	1	1	0.390733	1.27846	0.453316	0.515211	-0.88837	-0.949389	0.324212	0.373088	-0.453303	-0.482708
5883228	0	1	1		0.993427		1.10289		-0.949389		-1.00696	-0.453303
5958285	0	1	1	-0.177312	-1.00182	-0.989302	-1.24781	0.444849	0.457491	2.28116	1.06311	-0.453303	0.540749
6075751	0	1	1	1.81084		2.18446		-0.88837		-0.980419			-0.482708
6228222	0	1	1	-0.745357	-0.716785	-0.123731	-0.953973	-0.22176	-0.245949	-0.328103	0.373088	-0.453303	-0.482708
6494013	0	1	1	-0.177312	-1.00182	-0.989302	-1.24781	0.444849	1.16093	0.324212	1.75314	0.544666	-0.482708
6620073	0	1	1	0.390733	0.993427	0.453316	0.809048	-0.88837	-0.245949	-0.980419	-0.316938	-0.453303	-0.482708
6783314	0	1	1	0.390733	-0.146714	0.164792	-0.660136	-0.88837	-0.245949	-0.328103	1.06311	-0.453303	-0.482708
6819334	0	1	1	-0.745357		-1.85487		3.11129		2.93347			-0.482708
6874926	0.016	0.984	1		0.423356		-0.660136		-0.949389		-0.316938	1.04365
7505465	0.824	0.176	2	-0.745357		0.164792		0.444849		0.324212			1.56421
7589474	0	1	1		-1.28686		-1.24781		1.16093		1.75314	-0.453303
7658000	0	1	1		-1.00182		0.221374		-0.949389		0.373088	-0.453303
8083338	0	1	1	1.2428	0.708391	0.453316	0.809048	0.444849	-0.949389	-0.328103	-1.00696	-0.453303	-0.482708
8087605	0	1	1	-0.177312	0.138321	-0.123731	-0.0724624	0.444849	1.16093	0.324212	0.373088	-0.453303	-0.482708
8190272	0	1	1		0.138321		-1.54165		1.16093		1.06311	-0.453303
8405856	0	1	1	0.10671	-0.716785	-0.123731	-0.0724624	-0.22176	-0.245949	-0.980419	1.06311	-0.453303	-0.482708
8588681	0	1	1	-0.745357		-0.700778		-0.88837		0.324212			-0.482708
8646490	0	1	1	0.390733	0.423356	-0.123731	-0.0724624	1.11146	-0.245949	0.324212	-0.316938	-0.453303	-0.482708
9387521	0	1	1	0.674755	0.138321	0.741839	-0.0724624	-0.22176	0.457491	-0.980419	-1.00696	-0.453303	-0.482708
9417858	1	0	2	-1.59742	-0.716785	-1.27783	-1.54165	-0.22176	1.16093	-0.328103	-1.00696	2.5406	1.56421
9548278	0.025	0.975	1	-0.461334		0.164792		-0.88837		-0.980419			0.540749
9614864	0	1	1	0.390733	0.993427	0.453316	0.515211	-0.88837	-0.245949	-0.980419	-1.00696	-0.453303	-0.482708
9725910	0	1	1		-1.57189		-1.24781		1.86437		1.06311	0.544666
10086112	0	1	1		-1.00182		-1.24781		1.16093		-0.316938	0.544666
10382621	0	1	1	1.52682		1.31889		-0.88837		-0.980419			-0.482708
10542241	0	1	1		-1.00182		-0.366299		0.457491		0.373088	-0.453303
10791838	0	1	1		-1.00182		-0.953973		0.457491		0.373088	0.544666
10835261	1	0	2	-0.840031	-1.00182	-0.989302	-0.660136	-0.88837	-0.245949	-0.980419	-0.316938	2.5406	1.05248
10882798	0	1	1	-0.461334	-0.716785	-0.700778	-0.0724624		-0.949389		-0.316938	0.544666	0.540749
11251892	0	1	1	1.81084	1.5635	2.18446	1.69056	-0.88837	-0.949389	-0.980419	-1.00696	-0.453303	-0.482708
11365231	0	1	1	-0.745357	-1.00182	-0.412255	-0.953973	-0.22176	1.86437	0.324212	1.75314	-0.453303	-0.482708
11371550	0	1	1	0.10671	-0.716785	0.741839	0.809048	-0.88837	-0.245949	0.324212	0.373088	-0.453303	1.05248
11700747	0	1	1		1.27846		1.9844		-0.949389		-1.00696	-0.453303
11772352	0	1	1	0.390733	0.423356	0.453316	1.9844	-0.88837	-0.949389	-0.980419	-1.00696	-0.453303	-0.482708
12027203	0	1	1	0.958777	0.423356	0.741839	0.809048	-0.88837	-0.245949	-0.980419	-1.00696	-0.453303	-0.482708
12182768	0	1	1	1.2428	0.993427	0.164792	0.515211	0.444849	-0.245949	-0.328103	-1.00696	-0.453303	-0.482708
12401259	0	1	1	1.2428		1.03036		-0.88837		-0.980419			-0.482708
12446940	0	1	1	-0.177312	0.423356	-0.412255	0.809048	0.444849	-0.245949	0.324212	-1.00696	-0.453303	-0.482708
12678387	1	0	2	-1.02938	0.138321	-0.412255	-1.54165	-0.22176	1.86437	0.324212	1.75314	2.04162	0.540749
12781133	0	1	1	1.2428	1.27846	2.18446	2.27823	-0.88837	-0.949389	-0.980419	-1.00696	-0.453303	-0.482708
12856714	0	1	1	1.52682	0.708391	1.60741	0.515211	-0.88837	-0.949389	-0.980419	-1.00696	-0.453303	-0.482708
12913182	0	1	1	1.2428	1.27846	0.453316	0.515211		-0.949389		-1.00696	-0.453303	-0.482708
13062398	0	1	1		0.138321		1.9844		-0.949389		-1.00696	-0.453303
13225727	0	1	1	1.2428	1.5635	1.60741	1.9844	-0.88837	-0.949389	-0.980419	-1.00696	-0.453303	-0.482708
13476256	0	1	1	0.674755	0.423356	-0.700778	0.221374	0.444849	-0.949389	0.324212	-0.316938	0.544666	0.540749
13888823	0	1	1	-0.461334	-0.146714	-0.700778	-0.953973		0.457491		2.44316	0.544666	0.540749
14393059	0	1	1	1.2428	0.993427	1.31889	0.515211	-0.88837	-0.949389	-0.980419	-1.00696	-0.453303	-0.482708
14490082	0	1	1	0.10671	0.423356	-0.123731	0.809048	0.444849	-0.245949	-0.328103	-0.316938	-0.453303	-0.482708
14773070	0	1	1		-1.00182		-1.24781		1.16093		1.06311	-0.453303
15183688	0	1	1	0.390733	-0.146714	-0.412255	-0.660136	0.444849	0.457491	0.324212	0.373088	-0.453303	-0.482708
15726313	0	1	1	0.674755	0.993427	1.60741	0.809048	-0.88837	-0.245949	-0.980419	-1.00696	-0.453303	-0.482708
15995619	0	1	1		-0.716785		-0.0724624		0.457491		0.373088	0.544666
16075540	1	0	2		-1.00182		-1.24781		0.457491		1.75314	3.03959
16152978	1	0	2	-0.177312	-1.28686	-0.412255	-1.24781	-0.22176	-0.245949	0.324212	0.373088	2.5406	0.0290205
16197758	0	1	1	1.52682		1.31889		0.444849		-0.328103			-0.482708
16462617	0	1	1		-1.57189		-1.54165		0.457491		1.75314	-0.453303
17196415	1	0	2	-1.02938	-1.28686	0.164792	-0.953973	-0.88837	0.457491	-0.980419	-0.316938	2.04162	2.07593
17322255	0	1	1	0.10671	0.423356	-0.123731	0.221374	-0.88837	0.457491	-0.980419	0.373088	-0.453303	-0.482708
17442841	0	1	1	-0.177312	0.423356	-0.700778	0.221374	-0.88837	-0.949389	-0.328103	-1.00696	-0.453303	-0.482708
17996463	0	1	1	-0.461334	-0.716785	-0.700778	-0.953973	0.444849	0.457491	0.324212	0.373088	-0.453303	-0.482708
18160101	0	1	1		-0.146714		-0.660136		0.457491		0.373088	-0.453303
18370697	0	1	1		-0.146714		-0.660136		0.457491		0.373088	-0.453303
18497840	0	1	1	1.81084	1.27846	2.18446	1.39672	-0.88837	-0.949389	-0.980419	-1.00696	-0.453303	-0.482708
18777484	0	1	1	0.10671	0.993427	0.741839	0.809048	-0.88837	-0.949389	-0.980419	-1.00696	-0.453303	-0.482708
18965079	1	0	2	-1.3134	-1.28686	-1.27783	-0.953973	0.444849	0.457491	1.62884	2.44316	3.53857	3.61112
19248611	0	1	1	-1.3134	-1.00182	-1.56635	-1.24781	1.11146	3.27125	1.62884	2.44316	-0.453303	-0.482708
19390200	0.882	0.118	2	-1.02938	-1.00182	-0.989302	-0.953973	-0.88837	0.457491	-0.328103	0.373088	1.54264	1.56421
19483595	0	1	1	0.674755	0.708391	0.164792	0.221374	-0.22176	-0.949389	-0.328103	-1.00696	-0.453303	-0.482708
19680819	0	1	1	-1.3134	-0.43175	-1.56635	0.221374	1.77807	0.457491	1.62884	0.373088	-0.453303	-0.482708
19986324	0	1	1	0.10671		0.164792		-0.88837		-0.980419			-0.482708
20235934	0	1	1	-0.461334	0.423356	-0.989302	0.221374	-0.22176	-0.949389	0.324212	-0.316938	-0.453303	-0.482708
20471738	0	1	1	-1.3134	-1.00182	0.164792	-0.660136	-0.22176	-0.245949	-0.328103	-0.316938	-0.453303	-0.482708
20533841	0	1	1	0.958777	0.423356	0.164792	0.809048	-0.22176	-0.245949	-0.980419	-1.00696	-0.453303	-0.482708
20595864	0	1	1	-0.461334	0.423356	-0.123731	0.515211	0.444849	-0.245949	-0.980419	-0.316938	-0.453303	-0.482708
20757797	0	1	1	-0.461334	-0.146714	-0.412255	-0.0724624	-0.22176	-0.245949	-0.328103	-0.316938	0.544666	-0.482708
20772771	0	1	1		-0.146714		-0.660136		0.457491		0.373088	-0.453303
20846710	0	1	1	-0.461334	-1.57189	-0.989302	-0.660136	0.444849	-0.949389	0.324212	-0.316938	-0.453303	-0.482708
20901455	0	1	1	0.674755	-1.00182	-0.123731	-0.660136	-0.22176	0.457491	-0.980419	0.373088	-0.453303	-0.482708
20972096	0	1	1	0.390733	0.138321	0.453316	1.10289	-0.88837	0.457491	0.324212	-0.316938	-0.453303	-0.482708
21269183	0	1	1		-1.00182		-1.24781		0.457491		0.373088	-0.453303
22246083	0	1	1	-0.461334	-0.716785	-1.27783	-1.54165	0.444849	1.86437	0.976528	2.44316	0.544666	0.540749
23700175	0	1	1	-0.461334	-0.811797	0.164792	-0.366299	0.444849	-0.949389	0.324212	-0.316938	-0.453303	-0.482708
23818424	0	1	1	-1.88145	-1.00182	-0.123731	0.221374	-0.88837	-0.949389	-0.328103	-1.00696	-0.453303	-0.482708
24054131	0	1	1	0.674755	0.993427	-0.123731	0.515211	-0.22176	-0.949389	-0.328103	-1.00696	-0.453303	-0.482708
24172865	0	1	1	-1.3134		0.164792		-0.22176		0.324212			-0.482708
24834558	0	1	1	-0.461334	-1.00182	-0.989302	-0.0724624	1.77807	1.16093	0.976528		-0.453303	-0.482708
24997822	0	1	1	0.674755	0.993427	0.453316	0.515211	-0.88837	-0.949389	-0.980419	-0.316938	-0.453303	-0.482708
25081795	0	1	1	0.958777		1.60741		-0.88837		-0.980419			-0.482708
25537050	0	1	1	0.674755	0.993427	0.453316	1.10289	-0.88837	-0.949389	-0.980419	-1.00696	-0.453303	-0.482708
25660638	0.865	0.135	2	-1.88145		-0.989302							1.56421
25686916	0	1	1		-0.811797		-2.42316		3.27125		2.44316	-0.453303
25782555	0	1	1		0.423356		0.809048		-0.245949		-0.316938	-0.453303
26368558	0	1	1	-1.02938		-0.123731	1.10289	-0.22176	-0.949389	-0.328103	-1.00696	-0.453303	-0.482708
26455449	0	1	1	0.674755	0.138321	0.453316	0.515211	-0.88837	-0.949389	-0.980419	-1.00696	-0.453303	-0.482708
26853668	0	1	1	-0.745357		-0.989302		0.444849		1.62884			-0.482708
26919043	0	1	1		0.993427		0.809048		-0.949389		-1.00696	-0.453303
27827542	0.55	0.45	2	-1.59742		-1.27783		0.444849		2.28116			1.56421
28364082	0	1	1	-0.745357	-0.716785	-0.123731	-0.366299	1.11146	-0.949389	0.976528	-1.00696	-0.453303	-0.482708
28444348	0	1	1		-0.146714		0.221374		-0.949389		-0.316938	-0.453303
28450205	0	1	1	0.390733		0.453316		-0.88837		-0.980419			-0.482708
29223969	0	1	1		0.993427		1.39672		-0.245949		-1.00696	-0.453303
29313495	1	0	2		-2.71203							4.53654
29651492	0	1	1	-0.461334	0.708391	-0.412255	0.515211		-0.245949		-1.00696	-0.453303	-0.482708
29654608	0	1	1	0.10671	-0.146714	0.741839	-0.0724624	-0.88837	-0.245949	-0.328103	0.373088	-0.453303	-0.482708
29895079	0	1	1	0.674755	-0.43175	0.453316	-1.24781	-0.88837	0.457491	-0.980419	0.373088	-0.453303	-0.482708
30113886	0	1	1		-1.28686		-1.24781		3.27125		1.75314	-0.453303
30161092	0	1	1	1.2428	1.84853	1.03036	2.27823	-0.88837	-0.949389	-0.980419	-1.00696	-0.453303	-0.482708
30494498	0	1	1	-1.3134	-1.00182	-0.700778	-0.366299	1.77807	0.457491	2.28116	0.373088	0.544666	0.0290205
30640487	0	1	1	0.958777	0.423356	0.164792	0.221374	-0.88837	0.457491	-0.328103	0.373088	-0.453303	0.540749
30640500	0	1	1	0.390733	0.138321	0.741839	0.221374	-0.22176	-0.949389	-0.328103	-1.00696	-0.453303	-0.482708
31265000	0	1	1	0.10671	0.138321	-0.123731	-0.0724624	-0.22176		-0.328103	0.373088	-0.453303	-0.482708
31272867	0	1	1		0.993427		1.39672		-0.949389		-1.00696	-0.453303
31741947	0	1	1		0.423356		0.221374		-0.949389		-1.00696	-0.453303
32636997	0	1	1		0.138321		0.221374		0.457491		0.373088	-0.453303
32764306	1	0	2		-2.14196		-2.12932		3.27125		3.13319	4.53654
32778545	0	1	1	0.10671	-1.28686	-0.989302	-1.24781	0.444849	2.56781	0.324212	1.06311	0.544666	0.540749
32802309	0	1	1	0.390733	-0.146714	-1.27783	-1.83548	1.77807	2.56781	1.62884	1.75314	-0.453303	0.540749
32901524	0	1	1		-0.716785		-1.24781		1.16093		1.06311	0.544666
33496398	0	1	1	0.390733	-0.43175	1.31889	0.515211	0.444849	-0.245949	-0.980419	-0.316938	-0.453303	-0.482708
34042416	0	1	1	0.674755	0.423356	0.453316	0.221374	-0.88837	-0.949389	-0.328103	0.373088	-0.453303	-0.482708
34316104	0	1	1		-0.716785		-0.366299				-0.316938	-0.453303
34805966	0	1	1	-0.745357	-1.00182	-0.700778	-1.83548	0.444849	2.56781	0.324212	1.06311	0.544666	1.05248
34853357	0.019	0.981	1	-1.59742		-1.56635		1.77807		0.976528			0.540749
35251970	0	1	1	0.10671	0.708391	0.164792	1.10289	-0.88837	-0.949389	-0.328103	0.373088	-0.453303	-0.482708
35274245	0	1	1	-0.461334	-0.146714	-1.56635	-1.24781	1.11146	0.457491	1.62884	0.373088	-0.453303	0.540749
35299506	0	1	1	0.390733		0.741839		-0.88837		-0.980419			-0.482708
35348132	0	1	1	-1.3134	-0.43175	-1.27783	-0.0724624	1.11146	-0.949389	2.28116	-1.00696	-0.453303	-0.482708
35426252	0	1	1	0.958777		1.60741		-0.88837		-0.980419			-0.482708
35604495	0	1	1		-0.43175		0.221374		-0.949389		-1.00696	0.544666
35644144	0.351	0.649	1	-0.745357		-0.123731		-0.88837		-0.980419			1.05248
35692763	0	1	1	0.958777	1.5635	0.453316	1.39672	-0.88837	-0.949389	-0.980419	-1.00696	-0.453303	-0.482708
35848327	1	0	2	-1.88145	-2.14196	-1.66252	-1.54165	0.444849	1.16093	0.324212	1.75314	3.03959	3.09939
36334532	0	1	1	-1.88145	-0.146714	-1.56635	0.809048	0.444849	-0.949389	0.324212	-1.00696	-0.453303	-0.482708
36531159	0	1	1	0.10671	0.423356	-0.412255	0.221374	-0.88837	0.457491	0.324212	0.373088	-0.453303	-0.482708
36876728	0	1	1		-1.00182		-2.12932					-0.453303
37003441	0	1	1	1.2428	1.5635	1.89593	1.9844	-0.88837	-0.949389	-0.980419	-1.00696	-0.453303	-0.482708
37084379	0	1	1	-1.3134	-0.716785	-1.56635	-0.660136	1.77807	0.457491	1.62884	1.06311	-0.453303	-0.482708
37239344	0	1	1	1.2428	0.708391	1.31889	0.221374	-0.88837	-0.245949	0.324212	-0.316938	-0.453303	-0.482708
37295085	0	1	1	-0.461334	0.138321	-0.989302	-0.366299	0.444849	-0.245949	0.324212	0.373088	-0.453303	-0.482708
38382108	0	1	1	-0.0826377	0.423356	0.164792	0.221374	-0.88837	-0.245949	-0.980419	-1.00696	-0.453303	-0.482708
38538036	0	1	1	0.10671		1.31889		-0.88837		-0.980419			-0.482708
39134609	0	1	1	0.10671	-0.146714	0.453316	0.221374	-0.22176	0.457491	0.324212	-0.316938	-0.453303	-0.482708
39582213	0	1	1		-0.43175		-1.63959		-0.949389		1.75314	0.544666
39743748	0	1	1	0.390733	0.423356	-0.412255	-0.660136	1.11146	1.86437	0.324212	0.373088	0.544666	-0.482708
40641106	0	1	1	0.674755	0.708391	0.741839	1.39672	-0.88837	-0.949389	-0.980419	0.373088	-0.453303	-0.482708
41455533	0	1	1	0.958777	1.5635	1.89593	1.9844	-0.88837	-0.949389	-0.980419	-1.00696	-0.453303	-0.482708
41610899	0	1	1		0.708391		1.10289		-0.949389		-1.00696	0.544666
41651149	0	1	1	0.674755	-0.146714	-0.700778	-1.24781	1.77807	1.86437	-0.328103	0.373088	-0.453303	-0.482708
41741884	0	1	1	0.958777	0.423356	0.453316	0.221374		-0.949389		-1.00696	-0.453303	-0.482708
42410758	0.926	0.074	2		-0.43175		-0.660136		0.457491		0.373088	1.54264
42859316	0	1	1		-1.00182		-0.660136		0.457491		1.75314	0.544666
43187247	0	1	1	-0.461334	-1.00182	-0.989302	-0.953973	0.444849	0.457491	0.324212	0.373088	0.544666	0.540749
43443772	0	1	1	-1.59742	-1.85693	-1.27783	-1.24781	1.77807	1.86437	0.324212	1.06311	-0.453303	-0.482708
43582316	0	1	1	0.674755	1.5635	0.164792	0.515211	-0.22176	-0.245949	0.324212	0.373088	-0.453303	-0.482708
43646509	0	1	1		1.84853		0.809048		-0.949389		-1.00696	-0.453303
44022605	0	1	1	0.958777		1.03036		-0.88837		-0.980419			-0.482708
44230790	0	1	1		0.993427		0.809048		-0.949389		-1.00696	-0.453303
44408604	0	1	1		-0.716785		-0.953973		0.457491		0.373088	-0.453303	-0.482708
44525034	0	1	1		-0.146714		0.221374		-0.245949		0.373088	-0.453303
44635479	0	1	1	0.958777	0.993427	1.03036	1.39672	-0.88837	-0.949389	-0.980419	-1.00696	-0.453303	-0.482708
45117551	0	1	1	1.2428	0.423356	0.741839	0.515211	-0.88837	-0.949389	-0.980419	-1.00696	0.544666	0.540749
45265221	0.681	0.319	2	-0.745357		-1.27783		-0.22176		0.324212			1.56421
45544590	0	1	1		-0.716785		0.221374		-0.245949		0.373088	-0.453303
45639743	0	1	1	0.958777	-0.146714	0.453316	0.515211	-0.88837	-0.245949	-0.980419	0.373088	-0.453303	-0.482708
46056637	1	0	2	-2.16547	-1.57189	-1.56635	-1.54165	2.44468	1.86437	2.28116	1.06311	2.04162	3.09939
46710506	0	1	1	1.81084	0.708391	1.89593	0.809048	-0.88837	-0.245949	-0.980419	-0.316938	-0.453303	-0.482708
47140424	0	1	1	-0.0826377	0.993427	0.741839	0.809048		-0.949389	-0.328103	-1.00696	-0.453303	-0.482708
47255787	0	1	1	1.2428	-0.146714	0.453316	0.515211	-0.88837	-0.949389	-0.980419	0.373088	-0.453303	-0.482708
47950232	0	1	1	-1.02938	-1.00182	-0.700778	-0.953973	0.444849	0.457491	0.324212	1.06311	0.544666	-0.482708
48130816	0	1	1	-0.461334	-0.146714	-0.123731	-0.0724624	-0.22176	1.16093	-0.328103	-0.316938	0.544666	-0.482708
48653536	0	1	1	0.390733	0.423356	1.31889	1.39672	-0.88837	-0.949389	-0.980419	-1.00696	-0.453303	-0.482708
49647668	0	1	1	0.390733	-0.146714	-1.56635	-0.660136	0.444849	-0.245949	2.93347	0.373088	-0.453303	0.540749
51118651	1	0	2	-1.59742	-1.28686	-1.56635	-1.24781	-0.88837	0.457491	1.62884	0.373088	3.53857	1.56421
51127122	0	1	1	1.81084	1.84853	2.18446	2.27823	-0.88837	-0.949389	-0.980419	-1.00696	-0.453303	-0.482708
51387621	0	1	1	-1.02938	-1.00182	-0.700778	-0.660136	0.444849	0.457491	0.324212	0.373088	-0.453303	-0.482708
51854322	0	1	1	0.10671	-0.0517025	-0.123731	-0.0724624	-0.22176	-0.949389	0.976528	1.06311	-0.453303	-0.482708
52201814	0	1	1	-0.461334	-0.146714	0.741839	0.809048	-0.88837	-0.949389	-0.328103	-1.00696	0.544666	0.540749
52259123	0	1	1	1.81084	1.5635	2.18446	1.39672	-0.88837	-0.949389	-0.980419	-1.00696	-0.453303	-0.482708
53187026	0	1	1	0.674755	0.423356	0.164792	1.10289	-0.88837	-0.245949	-0.328103	-1.00696	-0.453303	-0.482708
53547299	0	1	1	-0.745357		-0.989302		0.444849		0.324212			-0.482708
55250532	0	1	1		1.5635		2.27823		-0.949389		-1.00696	-0.453303
56461433	0	1	1	-0.177312	-1.28686	0.164792	-0.660136	0.444849	0.457491	0.324212	0.373088	-0.453303	-0.482708
56613235	0	1	1	-1.59742	-1.00182	-1.27783	-0.953973	1.77807	0.457491	2.28116	1.75314	-0.453303	0.540749
56772409	0	1	1	0.958777	1.5635	1.31889	0.809048	-0.88837	-0.949389	-0.980419	-1.00696	-0.453303	-0.482708
56959831	0	1	1	-0.745357	0.708391	-0.412255	1.9844	-0.88837	-0.949389	-0.328103	-0.316938	-0.453303	-0.482708
57018362	0	1	1	1.52682	0.708391	1.31889	1.10289	-0.88837	-0.949389	-0.980419	-1.00696	-0.453303	-0.482708
58295562	0.927	0.073	2	-1.02938	-0.716785	-0.989302	-1.24781	0.444849	1.16093	0.324212	0.373088	1.54264	1.56421
59786212	0	1	1	0.390733	1.27846	0.741839	0.515211	-0.88837	-0.949389	-0.980419	-1.00696	-0.453303	-0.482708
59943013	0	1	1	-0.461334	-0.146714	-0.700778	-1.24781	0.444849	0.457491	0.976528	0.373088	-0.453303	0.540749
60061082	0	1	1	-0.461334	-1.00182	-0.989302	-1.54165	1.11146	1.86437	0.324212	2.44316	-0.453303	0.540749
60529283	0	1	1	0.10671		-0.123731		-0.22176		0.324212			-0.482708
61967970	0	1	1	-0.461334	-0.43175	-0.700778	0.221374	0.444849	0.457491	0.324212	0.373088	-0.453303	-0.482708
62259527	0	1	1	1.2428		1.03036		-0.22176		-0.980419			-0.482708
62558275	1	0	2	-1.59742		-1.56635		1.11146		1.62884			3.09939
63434648	0	1	1	0.390733	0.708391	1.03036	0.809048	-0.88837	-0.949389	-0.980419	-1.00696	-0.453303	0.540749
63824661	0	1	1	0.10671	-0.43175	-0.123731	-0.660136	-0.88837		0.324212	1.06311	-0.453303	-0.482708
63868502	0	1	1		0.423356		-0.0724624		-0.949389		-1.00696	-0.453303
64041114	0	1	1	0.10671	0.138321	0.453316	0.221374		-0.949389		-1.00696	-0.453303	-0.482708
64631858	0.929	0.071	2	-1.59742	-1.00182	-1.27783	-1.24781		0.457491		1.06311	1.54264	2.58766
64999696	0	1	1	0.958777	0.708391	1.03036	0.221374	-0.88837	-0.245949	-0.980419	-1.00696	-0.453303	-0.482708
65788013	0	1	1	0.10671	-0.43175	-0.412255	-1.24781	-0.22176	-0.245949	0.324212	1.75314	-0.453303	-0.482708
66399325	0	1	1	0.390733	0.138321	0.453316	-0.0724624	-0.88837	-0.245949	-0.328103	-0.316938	-0.453303	-0.482708
67045739	0	1	1	0.674755	1.5635	0.164792	1.10289	-0.88837	-0.949389	-0.980419	-1.00696	-0.453303	-0.482708
67351330	0	1	1	-0.461334	0.138321	-0.412255	0.221374	0.444849	-0.949389	0.324212	-1.00696	-0.453303	-0.482708
67673473	0	1	1	0.958777	0.423356	1.03036	1.39672	-0.88837	-0.949389	-0.980419	-1.00696	-0.453303	-0.482708
67908368	0	1	1	-0.177312	0.138321	0.741839	-0.660136	1.11146	-0.245949	0.976528	0.373088	-0.453303	-0.482708
68019856	0	1	1	0.674755	0.708391		-0.366299		-0.245949	0.324212	0.373088	-0.453303	-0.482708
68043706	0	1	1	0.10671	0.138321	-0.412255	-0.0724624	0.444849	-0.949389	0.324212	-1.00696	-0.453303	-0.482708
68344471	0	1	1	-0.177312	0.138321	-0.123731	-0.0724624	-0.22176	-0.245949	-0.328103	-0.316938	-0.453303	-0.482708
68592980	0.005	0.995	1	-0.177312		-0.989302		0.444849		0.324212			0.540749
68596408	0	1	1	-1.02938	-1.00182	-0.700778	-0.660136	0.444849	-0.949389	0.324212	0.373088	-0.453303	0.540749
68944230	0	1	1	0.958777	0.708391	1.31889	1.10289	-0.88837	-0.949389	-0.980419	-1.00696	-0.453303	-0.482708
69271017	0	1	1									-0.453303
69427017	0	1	1	-0.461334	-0.716785	-0.412255	-0.660136	0.444849	0.457491	0.324212	0.373088	-0.453303	-0.482708
69855578	0	1	1	1.81084	1.84853	1.60741	1.69056	0.444849	0.457491	-0.980419	-1.00696	-0.453303	-0.482708
70224343	0	1	1	-0.177312	-0.146714	-0.412255	-0.366299	-0.88837	-0.949389	-0.328103	-0.316938	-0.453303	-0.482708
70404671	0	1	1	-0.461334	-1.28686	-0.700778	-1.24781	1.11146	1.86437	0.976528	1.75314	-0.453303	0.540749
71429502	0	1	1		-1.00182		-0.0724624		0.457491		-0.316938	-0.453303
72043596	0	1	1	-0.745357		0.164792							-0.482708
73286102	0	1	1	1.2428		1.89593		-0.88837		-0.980419			-0.482708
74946055	0	1	1	-0.461334	-0.146714	-0.123731	0.515211	1.11146	0.457491	0.976528	0.373088	-0.453303	-0.482708
75097341	0	1	1	1.2428	0.993427	1.03036	1.10289	-0.22176	-0.949389	-0.328103	-1.00696	-0.453303	-0.482708
75148387	0	1	1	0.10671		-0.123731		0.444849		0.324212			-0.482708
76131390	0	1	1		-0.146714		0.221374		0.457491		-1.00696	0.544666
76309447	0	1	1	0.674755	0.708391	0.453316	-0.0724624	0.444849	-0.245949	0.324212	0.373088	-0.453303	-0.482708
77106717	1	0	2		-2.33198		-2.42316					3.53857
77420282	0	1	1	0.10671	0.423356	-0.412255	0.515211	0.444849	0.457491	0.324212	-1.00696	-0.453303	-0.482708
78980173	0	1	1	0.10671	0.138321	1.03036	1.39672	-0.88837	-0.949389	-0.980419	-0.316938	-0.453303	-0.482708
79083968	0.001	0.999	1	-0.461334	-1.28686	-0.700778	-0.660136	1.11146	2.56781	1.62884	1.06311	1.04365	0.540749
79899813	0	1	1	0.674755	0.138321	1.03036	1.39672	-0.88837	-0.949389	-0.328103	-1.00696	0.544666	0.540749
80018832	0	1	1	0.958777	0.423356	1.31889	0.515211	-0.88837	-0.949389	-0.980419	-1.00696	-0.453303	-0.482708
80066134	0	1	1	0.674755	0.708391	0.741839	0.221374	-0.88837	-0.949389	-0.980419	-0.316938	-0.453303	-0.482708
80088678	0	1	1	0.390733	0.708391	0.453316	-0.0724624	-0.22176	0.457491	-0.328103	0.373088	-0.453303	-0.482708
80308224	0	1	1	-0.745357	0.138321	-0.700778	-0.660136	0.444849	0.457491	0.324212	-0.316938	0.544666	-0.482708
80540883	1	0	2		-1.28686		-1.54165		1.86437		1.06311	3.03959
80574622	0	1	1	1.52682		2.18446		-0.88837		-0.980419			-0.482708
80574658	0	1	1	1.2428	0.993427	1.31889	1.10289	-0.88837	-0.949389	-0.980419	-1.00696	-0.453303	-0.482708
80585660	0	1	1	0.390733	0.708391	0.164792	0.809048	-0.22176	-0.949389	-0.328103	-1.00696	-0.453303	-0.482708
80589897	0	1	1	0.674755	1.5635	-0.123731	1.10289	0.444849	-0.245949	-0.980419	-1.00696	-0.453303	-0.482708
80683650	0	1	1		1.27846		1.9844		-0.245949		-1.00696	-0.453303
80700028	1	0	2	-1.02938	-1.28686	-0.989302	-0.660136	0.444849	-0.245949	0.324212	-0.316938	3.03959	2.58766
80719332	0	1	1	0.674755	-0.43175	1.60741	0.221374	-0.88837	-0.245949	-0.980419	-1.00696	-0.453303	-0.482708
80722022	0	1	1	0.10671	1.5635	0.741839	1.10289	-0.22176	-0.949389	-0.328103	-1.00696	-0.453303	-0.482708
80774305	0	1	1	1.52682	0.993427	0.741839	0.221374	0.444849	0.457491	0.324212	0.373088	-0.453303	-0.482708
80836614	0	1	1	0.10671	0.708391	1.03036	0.515211	0.444849	-0.245949	0.324212	0.373088	-0.453303	-0.482708
80852803	0	1	1	1.2428	0.138321	1.60741	1.9844	-0.88837	-0.949389	-0.980419	-1.00696	-0.453303	-0.482708
80859121	0.751	0.249	2	-0.745357		-1.56635		3.11129		0.976528			1.56421
80865937	0	1	1	-1.3134	-1.00182	-0.123731	-0.660136	-0.88837	-0.949389	-0.328103	-0.316938	0.544666	-0.482708
80879895	0	1	1	0.674755	0.708391	0.164792	0.515211	-0.88837	-0.949389	-0.328103	-1.00696	-0.453303	-0.482708
81035209	0	1	1	0.10671	0.138321	-0.412255	-0.366299	-0.22176	-0.949389	-0.328103	-0.316938	-0.453303	-0.482708
81066265	1	0	2	-2.44949		-2.1434		3.11129		2.93347			3.09939
81219259	0	1	1	-0.177312	-0.146714	-0.700778	-1.24781	1.11146	1.86437	0.976528	1.75314	-0.453303	-0.482708
81276154	1	0	2		-2.427		-1.54165		1.86437		1.06311	3.53857
81371255	0	1	1		0.708391		0.809048		-0.949389		-1.00696	-0.453303
81411836	0	1	1		1.27846		1.39672		-0.949389		-1.00696	-0.453303
81496300	0	1	1	-0.177312	-0.716785	-1.27783	-0.953973	0.444849	-0.245949	0.324212	1.06311	0.544666	-0.482708
81577827	0	1	1	0.674755	0.423356	-0.123731	-0.0724624	0.444849	0.457491	0.324212	0.373088	-0.453303	-0.482708
81598654	0	1	1	1.2428	1.5635	1.60741	2.27823	-0.88837	-0.949389	-0.980419	-1.00696	-0.453303	-0.482708
81625116	1	0	2	-1.02938	-1.00182	-0.700778	-1.24781	0.444849	0.457491	1.62884	1.06311	2.04162	0.540749
81655843	0	1	1	0.390733	-0.43175	0.164792	-0.366299	-0.88837	-0.245949	-0.980419	0.373088	-0.453303	-0.482708
81802973	0	1	1	0.958777	0.993427	1.03036	1.10289	-0.88837	-0.949389	0.324212	-1.00696	-0.453303	-0.482708
81831783	0	1	1	0.674755	0.138321	0.453316	0.221374	-0.88837	-0.949389	-0.980419	-1.00696	-0.453303	-0.482708
81871388	0	1	1	0.10671	0.423356	0.164792	0.221374	0.444849	-0.245949	0.324212	-0.316938	-0.453303	-0.482708
81889541	0	1	1	1.2428	-0.146714	0.741839	0.221374	-0.22176	-0.245949	-0.980419	-0.316938	-0.453303	-0.482708
82087745	1	0	2		-1.19184		-1.24781					2.5406
82171650	0	1	1	0.674755	-0.146714	-0.508429	-0.366299	-0.88837	-0.245949	-0.980419	-0.316938	-0.453303	-0.482708
82198555	0	1	1	1.81084	1.5635	2.18446	1.39672	-0.88837	-0.245949	-0.980419	-1.00696	-0.453303	-0.482708
82311944	0	1	1	0.958777	0.993427	0.164792	0.221374	-0.88837	-0.949389	-0.980419	-1.00696	-0.453303	-0.482708
82365491	0	1	1	-0.461334	-0.716785	-0.123731	-0.0724624	-0.22176	-0.245949	-0.328103	-0.316938	-0.453303	0.0290205
82439665	0.001	0.999	1	-0.461334	-0.716785	-0.123731	-0.366299	-0.22176	0.457491	0.976528	0.373088	1.04365	2.07593
82463848	0	1	1	0.10671	-0.43175	0.164792	-0.660136	-0.22176	0.457491	0.324212	0.373088	-0.453303	-0.482708
82468757	1	0	2		-1.28686		-0.0724624		0.457491		0.373088	2.04162
82481913	0	1	1	-1.02938	-0.716785	-0.412255	0.221374	0.444849	-0.245949	0.324212	-0.316938	-0.453303	0.540749
82512573	0	1	1	-0.745357	-0.716785	-0.412255	0.221374	0.444849	0.457491	0.976528	1.75314	-0.453303	0.540749
82665732	0	1	1	0.390733	0.708391	1.03036	1.10289	-0.88837	-0.949389	-0.980419	-1.00696	-0.453303	-0.482708
82724400	0	1	1	0.958777	0.993427	0.164792	-0.0724624	-0.88837	-0.245949	-0.980419	-0.316938	-0.453303	-0.482708
82808565	0	1	1		0.423356		1.39672		-0.949389		-1.00696	-0.453303
82820275	0	1	1	-1.02938	-1.00182	-0.700778	-0.660136	0.444849	1.86437	1.62884	0.373088	0.544666	3.09939
82843451	0	1	1	1.2428	0.708391	0.164792	-0.0724624	-0.88837	-0.245949	-0.980419	0.373088	-0.453303	-0.482708
82844440	0	1	1	-0.177312	-0.716785	0.164792	-0.660136	-0.88837	0.457491	-0.980419	0.373088	-0.453303	-0.482708
82861434	1	0	2	-2.35482	-2.427	-2.43192	-2.42316					2.5406	4.63458
82882866	0	1	1	0.10671	0.138321	-0.989302	-0.366299	0.444849	-0.245949	2.28116	1.06311	-0.453303	-0.482708
82906017	0	1	1	-0.177312	0.708391	-0.123731	0.515211	-0.88837	-0.949389	0.324212	0.373088	-0.453303	-0.482708
83030988	0	1	1	-0.745357	-0.43175	-0.412255	-0.366299	-0.22176	0.457491	-0.328103	0.373088	-0.453303	-0.482708
83073471	0	1	1	-0.745357	-1.28686	-1.56635	-1.54165	1.77807	2.56781	2.28116	3.13319	-0.453303	-0.482708
83171641	0	1	1	-0.745357	-0.716785	-0.412255	0.221374	-0.22176	-0.949389	-0.328103	0.373088	-0.453303	-0.482708
83222797	0	1	1		0.138321		-0.366299		-0.245949		0.373088	-0.453303
83229542	1	0	2	-1.02938		-0.700778		0.444849		-0.328103			4.12285
83274340	0	1	1		0.423356		0.221374		-0.949389		-1.00696	-0.453303
83274435	0	1	1	1.2428		0.164792		-0.22176		-0.328103			-0.482708
83344363	0	1	1	0.674755	0.423356	1.03036	1.39672	-0.88837	-0.949389	-0.980419	-0.316938	-0.453303	-0.482708
83347631	0	1	1	0.958777	1.5635	1.60741	0.515211	1.11146	0.457491	0.324212	-0.316938	-0.453303	-0.482708
83398596	1	0	2		-2.427		-1.83548		1.86437		3.13319	2.04162
83440739	0	1	1	-1.3134	-0.146714	-0.989302	-0.660136	-0.22176	1.16093	0.324212	1.06311	-0.453303	-0.482708
83518085	0	1	1	-0.745357	-0.146714	0.164792	0.221374	-0.22176	-0.949389	-0.980419	-1.00696	0.544666	-0.482708
83518110	0	1	1	0.674755	0.423356	0.453316	0.515211	-0.88837	-0.949389	-0.980419	-1.00696	-0.453303	-0.482708
83628720	0.989	0.011	2	-1.59742		-0.989302		-0.88837		0.324212			2.07593
83647135	0.02	0.98	1	-1.02938		-0.700778		1.11146		0.324212			0.540749
83651312	0	1	1		-0.716785	-1.27783	-0.953973		0.457491		0.373088	0.544666	0.540749
83675901	0	1	1	-0.745357	0.993427	-0.700778	1.69056	1.11146	-0.949389	0.324212	-1.00696	-0.453303	0.540749
83690012	0	1	1	0.958777	0.708391	-0.123731	0.221374	-0.88837	-0.949389	-0.980419	-0.316938	-0.453303	-0.482708
83804342	0	1	1	0.10671	0.138321	-1.27783	-1.24781	-0.22176	3.27125	0.976528	3.13319	-0.453303	-0.482708
83850778	1	0	2	-2.16547		-1.85487		3.11129		2.93347			3.61112
83854778	0	1	1	0.958777	0.423356	0.741839	0.515211	-0.88837	-0.949389	-0.980419	-1.00696	-0.453303	-0.482708
83910883	0	1	1	0.674755	1.27846	0.741839	1.9844	-0.88837	-0.949389	-0.980419	-1.00696	-0.453303	-0.482708
83939755	0	1	1	0.958777	1.5635	0.741839	1.10289	0.444849	-0.245949	-0.980419	-1.00696	-0.453303	-0.482708
83948078	0	1	1	-0.745357		-0.412255		3.11129		2.93347			-0.482708
84011630	0	1	1	0.10671	-0.716785	0.164792	-0.0724624	-0.88837	-0.949389	-0.980419	-1.00696	-0.453303	-0.482708
84030267	0.004	0.996	1	1.2428		0.453316		-0.88837		-0.980419			0.540749
84057467	0	1	1		0.423356		1.10289		-0.949389		-1.00696	-0.453303
84101933	0	1	1		-0.43175		0.221374		-0.949389		-0.316938	0.544666
84159532	0	1	1	1.52682	1.27846	1.03036	1.10289	-0.88837	0.457491	-0.980419	-0.316938	-0.453303	-0.482708
84226579	0.958	0.042	2		-1.28686		-1.54165		-0.245949		1.75314	1.54264
84245284	0	1	1		-1.00182		-0.366299		1.86437		1.75314	-0.453303
84277770	0	1	1	1.2428	1.84853	0.453316	2.27823	-0.88837	-0.245949	-0.980419	-0.316938	-0.453303	-0.482708
84334637	0	1	1	-1.02938	-0.716785	-0.700778	-0.366299	0.444849	0.457491	0.976528	0.373088	-0.453303	-0.482708
84408935	0	1	1	-1.02938	-0.146714	-0.700778	-0.953973	1.77807	-0.245949	1.62884	-0.316938	-0.453303	0.540749
84541645	0	1	1	1.52682	0.423356	1.31889	-0.0724624	-0.88837	0.457491	-0.980419	-0.316938	-0.453303	-0.482708
84597887	0	1	1	0.10671	0.138321	-1.27783	-0.366299	1.77807	0.457491	1.62884	0.373088	-0.453303	0.540749
84605710	0	1	1		0.423356		-0.660136		0.457491		0.373088	-0.453303
84696388	0	1	1		0.993427		1.39672		-0.949389		-1.00696	-0.453303
84703785	1	0	2	-1.02938	-2.33198	-2.04722	-2.42316			0.324212		4.53654	3.61112
84766356	0	1	1	1.2428	1.27846	0.741839	0.515211	-0.88837	-0.949389	-0.980419	-1.00696	-0.453303	-0.482708
84805822	0	1	1	0.390733		0.741839		-0.88837		-0.980419			-0.482708
84877665	0	1	1	0.10671	-0.716785	0.164792	-0.660136	-0.22176	0.457491	0.324212	1.06311	-0.453303	-0.482708
84926840	0	1	1	1.52682	1.27846	2.18446	2.27823	-0.88837	-0.949389	-0.980419	-1.00696	-0.453303	-0.482708
84955311	0	1	1	-0.745357	-1.57189	-0.989302	-0.953973		3.27125		3.13319	-0.453303	-0.482708
84977539	0	1	1	0.674755	0.423356	0.164792	0.221374	-0.88837	-0.949389	-0.980419	1.75314	0.544666	-0.482708
84980385	0	1	1		1.5635		1.69056		-0.949389		-1.00696	-0.453303
85072962	0	1	1	-0.745357	-0.43175	-0.412255	-0.366299	0.444849	-0.949389	0.324212	0.373088	-0.453303	-0.482708
85093999	0	1	1	-0.745357	-0.43175	-0.123731	-0.366299	0.444849	0.457491	0.324212	0.373088	-0.453303	0.540749
85180262	0	1	1	-1.02938	-0.716785	0.164792	-0.366299					-0.453303	-0.482708
85180464	0	1	1	0.674755	0.708391	0.164792	-0.660136	-0.88837	0.457491	-0.328103	-0.316938	0.544666	0.540749
85403863	1	0	2	-1.59742	-2.14196	-1.66252	-0.953973		1.86437		0.373088	3.53857	4.63458
85423776	0	1	1	1.52682	1.5635	1.31889	1.39672	-0.88837	-0.949389	-0.980419	-1.00696	-0.453303	-0.482708
85511924	0	1	1	0.10671	0.423356	0.164792	0.809048	-0.22176	0.457491	-0.328103	0.373088	-0.453303	-0.482708
85570480	0	1	1		1.27846		0.515211		-0.949389		-1.00696	0.544666
85650863	0	1	1	-0.461334	0.708391	0.164792	1.10289	-0.88837	-0.949389	-0.328103	-1.00696	-0.453303	-0.482708
85682169	0	1	1		0.708391		0.515211		-0.949389		-0.316938	-0.453303
85689777	0	1	1		0.423356		1.10289		-0.949389		-1.00696	-0.453303
85739731	0.006	0.994	1	0.10671		-0.412255		-0.88837		-0.328103			0.540749
85756987	0	1	1	-0.177312		-0.412255		-0.22176		0.324212			-0.482708
85779288	0	1	1		-1.28686		-1.24781		1.86437		0.373088	0.544666
85790486	0	1	1	-1.02938	-1.00182	-0.412255	-0.366299	-0.22176	-0.949389	0.324212	-0.316938	-0.453303	0.540749
85790683	0.03	0.97	1	-1.3134		-0.989302		-0.22176		-0.328103			0.540749
85834774	0.006	0.994	1	-0.461334	-0.716785	-0.123731	-0.0724624	-0.88837	-0.949389	-0.328103	-0.316938	1.04365	0.540749
85881528	0	1	1	-1.59742		-0.989302		0.444849		0.324212			-0.482708
85883529	0	1	1	-0.745357	-1.00182	-1.27783	-0.366299	1.11146	-0.245949		1.06311	0.544666	0.540749
85915552	1	0	2	-0.840031	-1.57189	-0.989302						2.5406	3.61112
85918364	0	1	1	0.10671	0.138321	-0.412255	-0.366299	0.444849	-0.245949	0.324212	-0.316938	-0.453303	0.540749
86058985	0	1	1	0.674755	1.5635	-0.123731	1.39672	0.444849	-0.949389	-0.980419	-1.00696	-0.453303	-0.482708
86091417	1	0	2	-1.3134		-1.27783		1.77807		1.62884			3.61112
86108622	0	1	1	1.52682	0.708391	1.03036	1.39672	-0.22176	-0.949389	-0.980419	-1.00696	-0.453303	-0.482708
86217726	1	0	2	-1.88145	-2.71203	-1.85487	-2.42316	1.77807	3.27125	0.976528	2.44316	4.53654	4.63458
86217973	0	1	1	0.390733	0.708391	-0.412255	-0.366299	1.11146	0.457491	0.324212	-1.00696	-0.453303	-0.482708
86311682	0	1	1	0.10671	0.708391	-0.123731	0.515211	-0.22176	-0.949389	-0.328103	-0.316938	-0.453303	-0.482708
86327726	0	1	1		-1.28686		-0.0724624		-0.949389		-0.316938	-0.453303
86404228	0	1	1		-0.146714		-0.366299		-0.245949		-1.00696	-0.453303
86559773	0	1	1	0.674755	0.708391	0.453316	0.221374	0.444849	-0.245949	-0.980419	-0.316938	-0.453303	-0.482708
86590584	0	1	1	0.674755		0.453316		-0.22176		0.324212			-0.482708
86597441	0.994	0.006	2	-1.3134		0.164792		0.444849		0.324212			2.07593
86603872	1	0	2	-2.16547		-2.43192							3.61112
86606164	1	0	2	-0.461334		-0.412255		-0.88837		0.976528			3.61112
86631407	0	1	1	-0.177312	-0.146714	-0.700778	0.221374	0.444849	-0.949389	0.976528	-0.316938	-0.453303	-0.482708
86631640	0	1	1	0.390733		0.164792		-0.22176		-0.980419			-0.482708
86724224	0	1	1	1.2428	1.5635	2.18446	1.9844	-0.88837	-0.949389	-0.980419	-1.00696	-0.453303	-0.482708
86785601	0	1	1	0.674755	0.423356	1.89593	1.9844	-0.88837	-0.949389	-0.980419	-1.00696	-0.453303	-0.482708
86786998	0	1	1		-0.146714		-0.0724624		0.457491		0.373088	0.544666
86792495	0	1	1	0.958777	0.708391	0.741839	-0.0724624	-0.22176	-0.949389	-0.980419	-1.00696	-0.453303	-0.482708
86818637	0	1	1		-0.43175		-1.24781		0.457491		0.373088	0.544666
86850268	0	1	1	0.390733	1.5635	0.741839	0.515211	-0.88837	0.457491	-0.980419	-1.00696	-0.453303	-0.482708
86929205	0	1	1	0.390733	0.138321	0.164792	-0.0724624	-0.88837	-0.245949	-0.980419	-1.00696	-0.453303	-0.482708
86998337	0	1	1	0.958777	0.708391	0.164792	-0.0724624	0.444849	-0.245949	-0.328103	0.373088	-0.453303	-0.482708
86998363	0	1	1	1.81084	1.5635	2.18446	0.809048	-0.88837	-0.949389	-0.980419	-1.00696	-0.453303	-0.482708
87036473	0	1	1	0.674755	0.993427	0.741839	0.515211	-0.88837	-0.949389	-0.980419	-1.00696	-0.453303	-0.482708
87066179	0.005	0.995	1	-0.461334		-0.700778		0.444849		0.976528			0.540749
87157304	0	1	1	-0.745357	-0.146714	-0.412255	0.221374	-0.88837	-0.949389	-0.328103	0.373088	-0.453303	-0.482708
87390213	0	1	1	-0.745357	-0.146714	-0.412255	0.809048	0.444849	-0.949389	0.324212	-0.316938	-0.453303	-0.482708
87426550	0	1	1		0.993427		1.39672		-0.949389		-1.00696	-0.453303
87521128	0	1	1	0.958777	0.708391	1.31889	-0.953973	0.444849	1.86437	-0.328103	0.373088	-0.453303	-0.482708
87524632	0	1	1	-2.16547	-2.14196	-2.1434	-0.660136	3.11129	3.27125	2.28116	1.75314	0.544666	0.540749
87611742	0	1	1	0.10671	0.708391	0.453316	0.221374	-0.88837	-0.949389	-0.980419	-0.316938	-0.453303	-0.482708
87638931	1	0	2		-1.28686		-0.660136		-0.949389		-1.00696	3.53857
87742303	0	1	1	1.81084	1.84853	2.18446	2.27823	-0.88837	-0.949389	-0.980419	-1.00696	-0.453303	-0.482708
87769559	0	1	1	-0.461334	0.708391	-0.123731	0.515211	-0.88837	-0.949389	-0.980419	-1.00696	-0.453303	-0.482708
87851108	0	1	1		0.423356		-0.366299		0.457491		-1.00696	-0.453303
87898782	0	1	1	1.52682	1.27846	1.89593	1.69056	-0.88837	-0.949389	-0.980419	-1.00696	-0.453303	-0.482708
87936715	0	1	1	0.10671	0.708391	0.741839	0.221374	-0.88837	-0.949389	-0.328103	-1.00696	-0.453303	-0.482708
88063819	0	1	1	0.674755	0.423356	0.453316	-0.0724624	-0.88837	0.457491	-0.980419	0.373088	-0.453303	-0.482708
88071818	0	1	1		0.423356		-0.0724624		1.86437		0.373088	-0.453303
88133246	0	1	1	0.390733	0.993427	0.741839	1.10289	-0.88837	-0.245949	-0.980419	-0.316938	-0.453303	-0.482708
88157639	0	1	1	-1.02938	-1.00182	-0.989302	-0.660136	0.444849	0.457491	0.324212	0.373088	0.544666	0.540749
88312115	1	0	2	-1.59742	-1.28686	-2.43192	0.515211	3.11129	1.16093	2.93347	1.75314	3.03959	4.63458
88409244	0.952	0.048	2		-1.85693		-1.24781		1.86437		3.13319	1.54264
88409328	0	1	1	1.81084	1.5635	1.89593	1.9844	-0.88837	-0.949389	-0.980419	-1.00696	-0.453303	-0.482708
88493310	0	1	1	-0.177312	-0.146714	-0.700778	-0.953973	0.444849	0.457491	0.324212	0.373088	-0.453303	0.540749
88544304	0.995	0.005	2	-1.02938	-1.00182	-1.27783	-1.24781	1.77807	1.86437	0.324212	1.75314	1.54264	-0.482708
88556542	0	1	1	-1.59742	-0.716785	-1.27783	-0.953973	1.77807	0.457491	1.62884	-0.316938	0.544666	1.56421
88556583	0	1	1	0.390733	0.138321	-0.412255	-0.366299	-0.22176	-0.245949	-0.328103	0.373088	-0.453303	-0.482708
88607223	0	1	1	0.958777	1.27846	1.31889	1.39672	-0.88837	-0.949389	-0.980419	-1.00696	-0.453303	-0.482708
88671120	0	1	1	-0.177312	-0.146714	-0.989302	-0.953973	1.77807	0.457491	0.976528	-0.316938	-0.453303	0.540749
88817859	0	1	1	0.390733	0.138321	1.31889	0.809048	-0.22176	-0.245949	-0.980419	-0.316938	-0.453303	-0.482708
88818485	0	1	1		-0.43175		-0.660136		1.16093		1.06311	-0.453303
88879470	0	1	1	-1.02938	-1.57189	-0.700778	-0.660136	1.77807	1.86437	0.976528	1.75314	0.544666	0.540749
88885786	0	1	1	-0.177312	0.993427	-0.700778	-0.660136	1.11146	1.16093	0.976528	1.75314	-0.453303	-0.482708
88961161	0	1	1		1.27846		1.10289		-0.949389		-0.316938	-0.453303
89075275	0.003	0.997	1	-0.461334	-0.716785	-0.123731	-0.0724624	-0.22176	-0.245949	0.324212	-0.316938	1.04365	0.540749
89177627	0	1	1	1.2428	1.27846	2.18446	1.9844	-0.88837	-0.949389	-0.980419	-1.00696	-0.453303	-0.482708
89201529	0	1	1	0.674755	0.708391	-0.123731	0.809048	-0.22176	-0.245949	0.324212	-0.316938	-0.453303	-0.482708
89242214	0	1	1	-1.02938	-0.43175	-0.700778	-0.953973	3.11129	0.457491	2.93347	-1.00696	0.544666	0.540749
89254385	0	1	1	0.958777	0.423356	1.31889	-0.0724624	-0.88837	-0.245949	-0.328103	0.373088	-0.453303	-0.482708
89352847	0	1	1	0.674755	-0.146714	0.164792	-0.660136	-0.22176	-0.245949	-0.328103	-0.316938	-0.453303	-0.482708
89368340	0	1	1	1.2428	0.993427	0.741839	1.10289	-0.88837	-0.245949	0.324212	0.373088	0.544666	0.540749
89581736	0	1	1	0.674755	0.708391	-0.123731	-0.0724624	-0.22176	0.457491	0.324212	-0.316938	-0.453303	-0.482708
89582406	0	1	1	0.958777	0.993427	1.03036	1.10289	-0.88837	-0.949389	-0.328103	-1.00696	-0.453303	-0.482708
89624013	0	1	1	-0.461334	0.423356	0.164792	0.221374	-0.22176	-0.245949	0.324212	-0.316938	-0.453303	-0.482708
89655239	0	1	1	1.2428	0.708391	1.31889	1.10289	-0.88837	-0.949389	-0.980419	-1.00696	-0.453303	-0.482708
89850261	0	1	1	0.10671	-0.146714	1.31889	-0.0724624	-0.22176	-0.245949	-0.980419	0.373088	0.544666	-0.482708
89879130	0	1	1		-1.00182		-0.953973		1.16093		3.13319	0.544666
89879204	0	1	1	0.390733	-0.716785	-0.989302	-0.660136	0.444849	-0.949389	1.62884	0.373088	-0.453303	-0.482708
89922215	0	1	1	1.2428	1.27846	1.89593	1.39672	-0.88837	-0.949389	-0.980419	-1.00696	0.544666	-0.482708
89927040	0	1	1		-0.43175		-0.660136		0.457491		1.06311	-0.453303
89978738	0	1	1	1.2428		0.453316		0.444849		-0.980419			-0.482708
89987228	0	1	1	0.390733	-0.146714	-0.412255	-0.953973	-0.22176	-0.949389	-0.328103	0.373088	-0.453303	-0.482708
90093736	0	1	1	0.674755	1.27846	-0.123731	0.809048	-0.88837	-0.245949	-0.980419	0.373088	-0.453303	-0.482708
90122551	0	1	1		-0.146714		0.221374		-0.245949		-0.316938	-0.453303
90127836	0	1	1	-0.177312	-1.28686	-0.123731	-1.24781	0.444849	1.16093	0.324212	1.06311	-0.453303	-0.482708
90140346	0.384	0.616	1	0.10671		-1.27783		-0.88837		0.324212			1.56421
90184751	0	1	1	0.674755	-0.146714	0.741839	0.809048	-0.22176	-0.949389	-0.328103	-1.00696	-0.453303	-0.482708
90239708	0	1	1	1.81084	1.84853	2.18446	2.27823	-0.88837	-0.949389	-0.980419	-1.00696	-0.453303	-0.482708
90533635	0	1	1	-0.177312	0.708391	0.453316	0.515211	0.444849	-0.245949	0.976528	-1.00696	-0.453303	-0.482708
90766142	0	1	1		-0.43175		-0.0724624		-0.949389		-1.00696	-0.453303
90811994	0	1	1		0.138321		0.221374		-0.949389		-1.00696	-0.453303
90836959	0	1	1	0.674755	-0.146714	-0.412255	-1.24781	0.444849	1.86437	0.324212	1.06311	0.544666	-0.482708
90837546	0	1	1	1.52682	1.27846	1.89593	0.515211	-0.88837	-0.949389	-0.980419	-1.00696	-0.453303	-0.482708
90879018	0.657	0.343	2	-1.3134		-1.85487		1.77807		1.62884			1.56421
90899439	0	1	1	0.390733	0.708391	0.453316	0.515211	-0.88837	-0.949389	-0.980419	-1.00696	-0.453303	-0.482708
90899712	0	1	1	-0.745357	-0.716785	-0.123731	0.515211		-0.949389		-0.316938	-0.453303	-0.482708
90984709	0	1	1		0.708391		0.515211		-0.245949		0.373088	-0.453303
91027068	0.01	0.99	1	0.10671	0.328344	-0.700778		-0.22176	0.457491	-0.980419	0.373088		0.540749
91042401	0	1	1	-2.16547	-1.00182	-1.27783	-1.24781	3.11129	-0.949389	2.93347	0.373088	0.544666	3.09939
91064296	0	1	1	0.674755	0.993427	-0.412255	-0.660136	1.11146	-0.949389	0.324212	0.373088	-0.453303	-0.482708
91291437	0	1	1	-0.745357	-1.00182	0.164792	-0.660136	0.444849	0.457491	0.324212	0.373088	-0.453303	-0.482708
91419614	0	1	1	1.81084	1.5635	2.18446	1.69056	-0.88837	-0.949389	-0.980419	-1.00696	-0.453303	-0.482708
91466076	0	1	1	-1.02938	-1.00182	-0.412255	-0.366299	0.444849	-0.949389	-0.328103	0.373088	-0.453303	-0.482708
91473287	1	0	2		-1.28686		-0.953973		0.457491		1.75314	2.04162
91494020	0	1	1	1.2428	0.993427	1.03036	1.69056	-0.88837	-0.949389	-0.980419	-1.00696	0.544666	-0.482708
91494763	0	1	1	0.390733	0.138321	0.453316	0.221374	-0.88837	0.457491	0.324212	0.373088	0.544666	0.540749
91547097	1	0	2		-2.71203		-1.83548		3.27125		2.44316	4.53654
91751922	1	0	2		-0.43175		0.221374		1.16093		0.373088	2.04162
91877975	0	1	1	0.958777	0.138321	0.453316	0.515211	-0.22176	-0.245949	0.324212	-0.316938	-0.453303	-0.482708
91987787	1	0	2	-1.3134	-1.28686	-1.27783	-1.24781	1.77807	1.86437	1.62884	1.06311	4.53654	3.09939
91988431	0.985	0.015	2	-1.3134	-1.00182	-1.56635	-2.12932	3.11129	2.56781	2.28116	2.44316	1.54264	0.540749
92044956	0	1	1		-0.716785		-0.953973		0.457491		1.06311	-0.453303
92067969	0	1	1	-0.461334	0.138321	-0.123731	-0.0724624	-0.88837	0.457491	-0.328103	-0.316938	-0.453303	-0.482708
92098407	1	0	2	-1.59742		-1.66252				0.976528			3.61112
92204187	0	1	1	0.390733	-0.43175	0.164792	-0.366299	-0.88837	-0.949389	-0.980419	-0.316938	-0.453303	-0.482708
92349688	0	1	1		-1.00182		-0.953973		1.86437		2.44316	-0.453303
92355773	0	1	1	-0.461334		-0.700778		0.444849		0.324212			-0.482708
92368641	0	1	1	1.81084	1.27846	2.18446	1.9844	-0.88837	-0.949389	-0.980419	-1.00696	-0.453303	-0.482708
92372263	0	1	1		0.423356		0.221374		-0.245949		-1.00696	-0.453303
92395935	0	1	1	-0.461334	-0.43175	-0.700778	-0.366299	0.444849	0.457491	0.324212	-1.00696	-0.453303	-0.482708
92396066	0	1	1	-1.88145		-1.56635		3.11129		2.93347			-0.482708
92624804	0	1	1		-1.57189		-0.953973		0.457491		0.373088	0.544666
92692167	0	1	1	0.10671	0.423356	0.164792	0.809048	0.444849	-0.245949	-0.328103	-0.316938	0.544666	0.540749
92736014	0	1	1	0.390733	0.708391	-0.412255	0.221374	0.444849	0.457491	0.324212	-0.316938	-0.453303	-0.482708
92778763	0	1	1		0.138321		-0.366299		0.457491		-0.316938	-0.453303
92790254	0	1	1	-1.02938	-0.716785	-0.412255	-0.366299	-0.88837	0.457491	-0.980419	-1.00696	0.0456817	0.540749
92857953	1	0	2	-0.177312	-1.28686	0.453316	-0.0724624	-0.22176	-0.245949	-0.980419	-1.00696	2.04162	-0.482708
92861381	0	1	1	-1.02938	-0.43175	-0.123731	-0.660136	-0.88837	0.457491	-0.328103	0.373088	0.544666	2.07593
92967366	0.923	0.077	2	-0.745357	-0.716785	-0.412255	-0.366299	0.444849	-0.245949	0.976528	0.373088	1.54264	0.540749
93039248	0	1	1	-2.16547	-1.00182	-0.412255	-0.953973	0.444849	0.457491	1.62884	0.373088	0.544666	0.540749
93058243	0	1	1		0.138321		-0.660136		0.457491		0.373088	-0.453303
93221433	0	1	1	-0.177312	-1.00182	0.453316	1.39672	-0.88837		-0.980419		-0.453303	-0.482708
93251747	0	1	1	0.958777		0.164792		-0.88837		-0.328103			-0.482708
93257187	0	1	1	-0.745357	-1.00182	-0.412255	-0.0724624	1.11146	1.16093	0.324212	0.373088	-0.453303	-0.482708
93293646	0	1	1		1.27846		1.10289		-0.949389		-1.00696	-0.453303
93394756	0	1	1	-1.59742	-1.00182	-0.989302	-0.953973	0.444849	-0.245949	1.62884	0.373088	0.544666	-0.482708
93462293	0	1	1	1.81084	1.84853	2.18446	2.27823	-0.88837	-0.949389	-0.980419	-1.00696	-0.453303	-0.482708
93478968	0	1	1	0.390733	0.993427	-0.123731	0.515211	-0.88837	-0.949389	-0.328103	-1.00696	-0.453303	-0.482708
93503101	0	1	1	-0.177312		-1.27783		1.77807		1.62884			-0.482708
93586638	0	1	1		1.5635		1.10289		-0.245949		0.373088	-0.453303
93719949	0	1	1	0.958777		-0.123731		-0.22176		-0.328103			-0.482708
93720379	0.012	0.988	1	-0.745357		-0.123731		-0.22176		0.324212			0.540749
93740314	0	1	1	0.674755	0.423356	0.741839	-0.0724624	-0.88837	0.457491	-0.980419	-1.00696	-0.453303	-0.482708
94123099	0	1	1	0.10671	-0.43175	-0.412255	-0.953973	-0.22176	0.457491	-0.328103	-0.316938	-0.453303	-0.482708
94182145	0	1	1		-0.716785		-0.953973		1.16093		0.373088	0.544666
94290110	0	1	1	0.390733	0.138321	-0.700778	-0.366299	1.77807	0.457491	0.324212	0.373088	-0.453303	-0.482708
94297768	0	1	1	-1.3134	-0.43175	-0.412255	1.10289	-0.22176	-0.949389	0.976528	-1.00696	-0.453303	0.540749
94380742	1	0	2	-1.59742	-1.57189	-1.27783	-2.12932	2.44468	1.86437	0.324212	3.13319	2.5406	2.58766
94399830	0.002	0.998	1	0.674755		0.453316		-0.88837		0.324212			0.540749
94408254	0	1	1	-1.21873	-1.00182	-0.412255	-0.366299	0.444849	-0.949389	0.324212	0.373088	-0.453303	-0.482708
94467090	0	1	1	1.05345	1.27846	-0.123731	0.515211	-0.88837	-0.949389	-0.980419	-0.316938	-0.453303	-0.482708
94526194	0	1	1	1.43215	1.84853	2.18446	2.27823	-0.88837	-0.949389	-0.980419	-1.00696	-0.453303	-0.482708
94538753	0	1	1	-1.3134	-1.19184	-0.700778	-0.660136	-0.22176	-0.949389	0.976528	-0.316938	0.544666	1.56421
94548996	0	1	1	1.52682	1.5635	2.18446	1.69056		-0.949389		-1.00696	-0.453303	-0.482708
94557340	0.956	0.044	2	-2.44949	-1.85693	-0.989302	-0.953973	-0.22176	1.86437	0.976528	1.75314	1.54264	0.540749
94778891	0.996	0.004	2	-2.16547	-1.57189	-0.700778	-1.83548	0.444849	1.86437	0.324212	1.75314	1.54264	0.540749
94799709	0	1	1	0.674755		-0.123731		0.444849		-0.328103			-0.482708
94804595	0	1	1	-1.59742	-1.28686	-1.56635	-1.54165	1.77807	0.457491	2.28116	1.06311	0.544666	0.540749
94813274	1	0	2	-1.88145	-1.85693	-1.27783	-1.54165	3.11129	0.457491	2.93347	0.373088	3.53857	1.05248
94994900	0	1	1	0.674755	-0.716785	1.03036	-0.660136	-0.88837	0.457491	-0.980419		-0.453303	-0.482708
95008947	0	1	1	0.390733	-0.716785	-0.412255	-1.24781	-0.88837	1.16093	-0.980419	0.373088	-0.453303	-0.482708
95106064	0	1	1	0.674755	0.993427	1.03036	0.809048	-0.88837	-0.949389	-0.980419	-1.00696	-0.453303	-0.482708
95106089	0	1	1		-0.43175		0.221374		-0.949389		-1.00696	-0.453303
95121574	1	0	2	-1.59742	-1.85693	-1.27783	-1.54165	1.77807	1.16093	1.62884	0.373088	3.03959	2.58766
95132157	0	1	1	-0.745357	-2.14196	-0.700778	-1.24781	0.444849	0.457491	1.62884	3.13319	0.544666	0.540749
95169194	0	1	1	1.81084	1.84853	2.18446	2.27823	-0.88837	-0.949389	-0.980419	-1.00696	-0.453303	-0.482708
95183615	0	1	1	0.10671	0.993427	0.164792	0.515211	-0.22176	0.457491		-1.00696	-0.453303	-0.482708
95339534	0	1	1		-0.716785		-0.366299		1.86437		1.06311	-0.453303
95357677	0	1	1	0.958777		1.60741		-0.88837		-0.980419			-0.482708
95394112	0	1	1		0.138321		-0.660136		-0.949389		-1.00696	-0.453303
95424343	0	1	1	-1.21873	0.138321	-1.27783	-0.0724624	1.11146	0.457491	0.976528	0.373088	-0.453303	-0.482708
95648540	0	1	1	-1.59742	-1.85693	0.453316	-0.953973	-0.88837	1.86437	-0.980419	-0.316938	0.544666	0.540749
95689423	0	1	1	-0.461334	-1.28686	-0.123731	-0.366299	-0.22176	0.457491	-0.980419	0.373088	-0.453303	-0.482708
95689831	0	1	1	0.958777	0.993427	1.03036	0.809048		-0.949389		-1.00696	-0.453303	-0.482708
95758018	0	1	1	0.674755	0.708391	-0.123731	-0.0724624	-0.22176	0.457491	-0.980419	-0.316938	-0.453303	-0.482708
96025798	0	1	1		-1.00182		-0.366299		1.86437		1.06311	-0.453303
96025804	0	1	1		0.423356		-0.660136		-0.245949		0.373088	-0.453303
96025819	0	1	1	0.674755		0.453316		-0.88837		-0.328103			-0.482708
96049736	0.006	0.994	1	-0.461334		-1.56635		0.444849		0.324212			0.540749
96050052	0	1	1	1.2428	0.993427	1.31889	0.515211	-0.88837	0.457491	-0.980419	1.75314	-0.453303	-0.482708
96115696	0	1	1	0.10671	0.423356	-0.123731	-0.0724624	0.444849	0.457491	-0.328103	0.373088	-0.453303	-0.482708
96213117	0	1	1	-1.59742	-0.43175	-1.56635	-0.660136	1.77807	1.16093	2.28116	2.44316	0.544666	0.540749
96321294	0	1	1	1.81084	1.5635	2.18446	2.27823	-0.88837	-0.949389	-0.980419	-1.00696	-0.453303	-0.482708
96321438	0	1	1	0.958777	0.423356	0.453316	0.221374	-0.88837	-0.949389	-0.980419	-1.00696	-0.453303	-0.482708
96360540	1	0	2	-0.745357	-1.57189	-0.989302	-1.54165	0.444849	1.16093	0.324212	0.373088	3.53857	2.07593
96374666	0	1	1	0.958777	0.993427	0.741839	0.809048	-0.22176	-0.245949	-0.980419	-1.00696	-0.453303	-0.482708
96419252	0	1	1	1.2428	0.993427	-0.123731	0.221374		-0.949389		-1.00696	-0.453303	-0.482708
96456134	0	1	1	0.10671	0.708391	-0.123731	-0.0724624	-0.88837	-0.949389	-0.328103	-1.00696	-0.453303	-0.482708
96492549	0	1	1	-1.88145	-1.85693	-1.56635	-0.660136	1.11146	0.457491	2.28116	1.75314	-0.453303	0.540749
96892114	0	1	1	0.390733	-0.146714	-0.412255	-0.366299		-0.949389		-1.00696	-0.453303	-0.482708
96919643	0	1	1	1.2428	1.27846	1.03036	1.10289	-0.22176	-0.949389	0.324212	-1.00696	-0.453303	-0.482708
97039103	0	1	1	1.2428	0.993427	1.03036	1.10289	-0.22176	-0.245949	-0.980419	-1.00696	-0.453303	-0.482708
97039593	0	1	1	-0.745357	-0.43175	-0.700778	-0.953973	0.444849	1.16093	0.324212	0.373088	-0.453303	-0.482708
97093337	0	1	1	0.390733	0.423356	-0.123731	0.515211	-0.88837	-0.949389	-0.980419	0.373088	-0.453303	-0.482708
97105253	0	1	1	0.674755	0.993427	1.03036	-0.366299	-0.22176	-0.949389	-0.980419	0.373088	-0.453303	-0.482708
97117684	0	1	1	-0.177312	0.423356	-0.123731	-0.0724624	0.444849		0.324212	-1.00696	0.544666	-0.482708
97218046	0.719	0.281	2	-1.3134		-1.56635		0.444849		0.976528			1.56421
97220954	0	1	1	0.674755	0.993427	-0.123731	1.10289	1.11146	0.457491	0.324212	-0.316938	-0.453303	-0.482708
97237619	0	1	1	1.2428	1.27846	0.164792	-0.0724624	-0.88837	-0.949389	-0.980419	-0.316938	-0.453303	-0.482708
97502306	0	1	1	1.52682	0.993427	1.03036	0.221374	-0.22176	-0.245949	-0.328103	-0.316938	-0.453303	-0.482708
97502312	1	0	2	-1.02938	-1.85693	-0.123731	-0.953973	-0.88837	-0.949389	-0.328103	-0.316938	2.5406	2.58766
97527714	0	1	1	1.2428	1.27846	1.31889	1.10289	-0.88837	-0.949389	-0.980419	-1.00696	-0.453303	-0.482708
97542706	0	1	1	0.958777	0.708391	0.453316	0.221374	-0.88837	-0.949389	-0.980419	-1.00696	-0.453303	-0.482708
97878136	0	1	1	0.390733	1.27846	1.03036	1.10289	-0.88837	0.457491	-0.980419	-1.00696	-0.453303	-0.482708
98027451	0	1	1	0.390733	-0.146714	0.164792	-0.366299	-0.88837	-0.245949	-0.980419	0.373088	-0.453303	-0.482708
98070270	0.025	0.975	1	-1.59742		-1.27783		0.444849		0.324212			0.540749
98339835	0	1	1	-0.461334		-0.412255		2.44468		0.324212			-0.482708
98508099	1	0	2	-0.461334	-1.95194	-0.412255	-1.24781	0.444849	1.86437	0.324212		2.5406	2.58766
98549919	1	0	2	-1.88145		-0.989302		0.444849		2.28116			3.09939
98754558	0	1	1	0.958777	1.27846	0.164792	0.515211	-0.88837	-0.949389	-0.328103	-1.00696	-0.453303	-0.482708
98773861	0.006	0.994	1	-1.02938		-1.56635		0.444849		0.976528			0.540749
98777547	0	1	1	0.10671		0.164792		-0.88837		-0.328103			-0.482708

## Sheet: 2class Pivot
	Spaltenbeschriftungen
Werte	(Leer)	1	2	Gesamtergebnis
physical health (3)		0.164962	-1.50233	-1.81402e-15
mental health (3)		0.131862	-1.24781	-1.70562e-16
anxiety (3)		-0.1061	1.08915	3.36285e-16
depression (3)		-0.10788	1.13499	3.24534e-16
functional impairment (3)		-0.293472	2.68317	6.37987e-16
physical health (12)		0.159864	-1.37193	1.92846e-15
mental health (12)		0.133413	-1.14493	1.68956e-16
anxiety (12)		-0.0855084	0.827795	-1.19205e-16
depression (12)		-0.101086	0.93659	-5.38557e-16
functional impairment (12)		-0.257072	2.2155	2.43703e-15

## Sheet: 2class MSZ1
ID	c2_probc1	c2_probc2	classes	ZGPH_90	ZGMH_90	Zphq_anx_90	Zphq_dep_90	Zfunctionalitystatus_90
167072	0	1	1
172274	0	1	1	-0.43175	-0.366299	0.457491	-0.316938	-0.453303
216208	0	1	1	0.708391	-0.0724624	-0.949389	-1.00696	-0.453303
216323	0	1	1	0.138321	-0.366299	0.457491	0.373088	-0.453303
218516	0	1	1	0.993427	0.515211	-0.949389	-1.00696	-0.453303
222095	0	1	1	-1.00182	-0.366299	1.16093	0.373088	-0.453303
225343	0	1	1	-0.43175	-0.660136	0.457491	0.373088	0.544666
228967	0	1	1	0.993427	1.39672	0.457491	-0.316938	-0.453303
231280	0	1	1	-0.43175	-0.0724624	0.457491	0.373088	-0.453303
232239	0	1	1	-1.28686	-0.660136	1.86437	1.06311	-0.453303
246485	0.03	0.97	1
247787	0	1	1	0.138321	-0.0724624	-0.245949	-0.316938	-0.453303
264242	1	0	2	-2.14196	-0.953973	1.86437	2.44316	3.53857
267030	1	0	2	-1.57189	-1.24781			2.5406
267555	0	1	1	0.423356	0.221374	-0.949389	-1.00696	-0.453303
269925	0	1	1	-2.14196	-0.953973	2.56781	1.06311	-0.453303
273440	0	1	1	-0.43175	-0.953973	0.457491	0.373088	-0.453303
275504	0	1	1	-0.43175	0.221374	0.457491	0.373088	-0.453303
284871	0	1	1	0.423356	-0.0724624	-0.245949	0.373088	-0.453303
303885	0	1	1	-0.146714	-0.0724624	0.457491	0.373088	-0.453303
309929	0	1	1	-0.716785	-0.660136	-0.949389	-1.00696	-0.453303
319257	0	1	1	0.708391	-0.0724624	0.457491	0.373088	-0.453303
325167	0	1	1
325762	0	1	1	0.138321	0.221374	-0.245949	-0.316938	-0.453303
328383	0	1	1	-1.28686	-0.366299	0.457491	0.373088	0.0456817
328786	0	1	1	0.993427	1.39672	-0.949389	-1.00696	-0.453303
332025	1	0	2	-1.28686	-0.660136	-0.245949	0.373088	2.04162
334595	0	1	1	-0.146714	-0.660136	0.457491	0.373088	-0.453303
341532	0	1	1
353264	0	1	1	0.423356	0.221374	-0.245949	0.373088	-0.453303
353467	1	0	2	-1.85693	-1.54165	1.16093	1.75314	3.03959
379520	0	1	1	0.708391	0.221374	0.457491	-0.316938	-0.453303
397152	0	1	1	1.27846	1.10289	-0.949389	-1.00696	-0.453303
431760	0	1	1	-1.19184	-0.856027			-0.453303
570303	0	1	1	-0.43175	-0.366299	-0.949389	-0.316938	0.544666
599272	0	1	1	-0.716785	-0.953973	0.457491	0.373088	-0.453303
645758	0	1	1	0.423356	0.515211	-0.949389	-1.00696	-0.453303
755556	0	1	1	1.27846	0.515211	-0.949389	-1.00696	-0.453303
768971	0	1	1	0.993427	-1.24781			-0.453303
774093	0	1	1	0.423356	0.221374	-0.949389	-0.316938	-0.453303
775552	0	1	1	0.993427	0.515211	-0.245949	-0.316938	-0.453303
789835	0	1	1	0.423356	-0.953973	0.457491	0.373088	-0.453303
791103	0	1	1	0.423356	-0.366299	0.457491	0.373088	0.0456817
851525	0	1	1	0.138321	-0.0724624	0.457491	0.373088	-0.453303
880529	0	1	1	0.993427	-0.366299	-0.245949	-0.316938	-0.453303
991621	0	1	1	0.993427	-1.54165	1.86437	2.44316	-0.453303
1079385	0	1	1	0.708391	0.515211	-0.949389	-1.00696	-0.453303
1245069	0	1	1	-1.00182	-0.953973	0.457491	0.373088	-0.453303
1326240	0	1	1	0.423356	-0.0724624	0.457491	0.373088	-0.453303
1430969	0	1	1
1691953	0	1	1	0.423356	1.10289	-0.949389	-1.00696	-0.453303
1743054	0	1	1	0.423356	0.515211	0.457491	0.373088	-0.453303
1760475	0	1	1	-0.43175	-0.660136	0.457491	0.373088	-0.453303
1767864	0	1	1	-1.85693	-1.83548	-0.949389	0.373088	-0.453303
1776403	0	1	1	0.423356	1.10289	-0.245949	-0.316938	-0.453303
1794458	0	1	1	-0.716785	-0.953973	1.16093	0.373088	-0.453303
1799594	0	1	1
1838741	0	1	1	-0.146714	-0.953973	-0.245949	0.373088	-0.453303
1878832	1	0	2	-1.57189	-1.83548	1.86437	3.13319	2.5406
1951408	0	1	1	-0.716785	-0.0724624	0.457491	0.373088	0.544666
2066002	0	1	1	0.708391	0.809048	-0.245949	-0.316938	-0.453303
2267609	0	1	1	-0.43175	-0.0724624	0.457491	0.373088	-0.453303
2303764	0	1	1	0.708391	0.221374	0.457491	0.373088	-0.453303
2434947	0	1	1	0.423356	-0.0724624	1.86437	0.373088	-0.453303
2567174	0	1	1	-0.43175	-0.660136	1.16093	0.373088	-0.453303
2754058	0	1	1	1.5635	2.27823	-0.949389	-1.00696	-0.453303
2757273	0	1	1	-0.146714	0.221374	-0.245949	1.75314	0.544666
2816509	0	1	1
2824847	0	1	1	1.27846	-0.953973	0.457491	0.373088	-0.453303
2967298	0	1	1	0.708391	0.221374	-0.949389	0.373088	-0.453303
2992353	0	1	1	-0.43175	-0.660136	0.457491	0.373088	-0.453303
3353401	0	1	1	-0.716785	-0.953973	0.457491	0.373088	-0.453303
3606444	0	1	1	1.5635	1.39672	-0.949389	-1.00696	-0.453303
3653303	0	1	1	1.5635	1.10289	-0.949389	-1.00696	-0.453303
3779710	1	0	2	-1.00182	-0.366299	1.86437	1.06311	3.03959
3909586	0	1	1	0.708391	-0.366299	0.457491	0.373088	-0.453303
3937770	0	1	1	-1.85693	-1.54165	1.16093	1.06311	0.544666
4073570	0	1	1	0.993427	1.10289	-0.949389	-1.00696	-0.453303
4259135	0	1	1	1.5635	1.10289	-0.245949	-1.00696	-0.453303
4259239	0	1	1	-0.811797	-0.953973	1.16093	1.75314	0.544666
4268606	0	1	1	1.27846	0.221374	-0.245949	-1.00696	-0.453303
4268911	0	1	1		-0.856027	1.16093	0.373088	-0.453303
4321951	0	1	1	0.708391	0.515211	-0.245949	-0.316938	-0.453303
4392140	0	1	1	-0.716785	-0.366299	0.457491	0.373088	0.544666
4402562	0	1	1
4444766	0	1	1	-1.57189	-0.660136	1.16093	1.06311	0.544666
4504163	0	1	1	1.27846	1.10289	-0.245949	-0.316938	-0.453303
4618344	0	1	1	1.84853	1.9844	-0.949389	-1.00696	-0.453303
5024693	0	1	1	-1.28686	-0.660136	0.457491	0.373088	-0.453303
5117442	0	1	1	0.138321	0.515211	0.457491	0.373088	-0.453303
5119102	0	1	1	0.708391	0.515211	-0.949389	-1.00696	-0.453303
5310518	0	1	1	-1.00182	-0.366299	-0.949389	-0.316938	-0.453303
5407635	0.976	0.024	2	-1.28686	-0.953973	0.457491	1.06311	1.54264
5468543	0	1	1	-1.00182	-1.24781	1.16093	2.44316	-0.453303
5587395	0	1	1	-1.85693	-1.83548	-0.245949	-0.316938	-0.453303
5816299	0	1	1	1.27846	0.515211	-0.949389	0.373088	-0.453303
5883228	0	1	1	0.993427	1.10289	-0.949389	-1.00696	-0.453303
5958285	0	1	1	-1.00182	-1.24781	0.457491	1.06311	-0.453303
6075751	0	1	1
6228222	0	1	1	-0.716785	-0.953973	-0.245949	0.373088	-0.453303
6494013	0	1	1	-1.00182	-1.24781	1.16093	1.75314	0.544666
6620073	0	1	1	0.993427	0.809048	-0.245949	-0.316938	-0.453303
6783314	0	1	1	-0.146714	-0.660136	-0.245949	1.06311	-0.453303
6819334	0	1	1
6874926	0.016	0.984	1	0.423356	-0.660136	-0.949389	-0.316938	1.04365
7505465	0.824	0.176	2
7589474	0	1	1	-1.28686	-1.24781	1.16093	1.75314	-0.453303
7658000	0	1	1	-1.00182	0.221374	-0.949389	0.373088	-0.453303
8083338	0	1	1	0.708391	0.809048	-0.949389	-1.00696	-0.453303
8087605	0	1	1	0.138321	-0.0724624	1.16093	0.373088	-0.453303
8190272	0	1	1	0.138321	-1.54165	1.16093	1.06311	-0.453303
8405856	0	1	1	-0.716785	-0.0724624	-0.245949	1.06311	-0.453303
8588681	0	1	1
8646490	0	1	1	0.423356	-0.0724624	-0.245949	-0.316938	-0.453303
9387521	0	1	1	0.138321	-0.0724624	0.457491	-1.00696	-0.453303
9417858	1	0	2	-0.716785	-1.54165	1.16093	-1.00696	2.5406
9548278	0.025	0.975	1
9614864	0	1	1	0.993427	0.515211	-0.245949	-1.00696	-0.453303
9725910	0	1	1	-1.57189	-1.24781	1.86437	1.06311	0.544666
10086112	0	1	1	-1.00182	-1.24781	1.16093	-0.316938	0.544666
10382621	0	1	1
10542241	0	1	1	-1.00182	-0.366299	0.457491	0.373088	-0.453303
10791838	0	1	1	-1.00182	-0.953973	0.457491	0.373088	0.544666
10835261	1	0	2	-1.00182	-0.660136	-0.245949	-0.316938	2.5406
10882798	0	1	1	-0.716785	-0.0724624	-0.949389	-0.316938	0.544666
11251892	0	1	1	1.5635	1.69056	-0.949389	-1.00696	-0.453303
11365231	0	1	1	-1.00182	-0.953973	1.86437	1.75314	-0.453303
11371550	0	1	1	-0.716785	0.809048	-0.245949	0.373088	-0.453303
11700747	0	1	1	1.27846	1.9844	-0.949389	-1.00696	-0.453303
11772352	0	1	1	0.423356	1.9844	-0.949389	-1.00696	-0.453303
12027203	0	1	1	0.423356	0.809048	-0.245949	-1.00696	-0.453303
12182768	0	1	1	0.993427	0.515211	-0.245949	-1.00696	-0.453303
12401259	0	1	1
12446940	0	1	1	0.423356	0.809048	-0.245949	-1.00696	-0.453303
12678387	1	0	2	0.138321	-1.54165	1.86437	1.75314	2.04162
12781133	0	1	1	1.27846	2.27823	-0.949389	-1.00696	-0.453303
12856714	0	1	1	0.708391	0.515211	-0.949389	-1.00696	-0.453303
12913182	0	1	1	1.27846	0.515211	-0.949389	-1.00696	-0.453303
13062398	0	1	1	0.138321	1.9844	-0.949389	-1.00696	-0.453303
13225727	0	1	1	1.5635	1.9844	-0.949389	-1.00696	-0.453303
13476256	0	1	1	0.423356	0.221374	-0.949389	-0.316938	0.544666
13888823	0	1	1	-0.146714	-0.953973	0.457491	2.44316	0.544666
14393059	0	1	1	0.993427	0.515211	-0.949389	-1.00696	-0.453303
14490082	0	1	1	0.423356	0.809048	-0.245949	-0.316938	-0.453303
14773070	0	1	1	-1.00182	-1.24781	1.16093	1.06311	-0.453303
15183688	0	1	1	-0.146714	-0.660136	0.457491	0.373088	-0.453303
15726313	0	1	1	0.993427	0.809048	-0.245949	-1.00696	-0.453303
15995619	0	1	1	-0.716785	-0.0724624	0.457491	0.373088	0.544666
16075540	1	0	2	-1.00182	-1.24781	0.457491	1.75314	3.03959
16152978	1	0	2	-1.28686	-1.24781	-0.245949	0.373088	2.5406
16197758	0	1	1
16462617	0	1	1	-1.57189	-1.54165	0.457491	1.75314	-0.453303
17196415	1	0	2	-1.28686	-0.953973	0.457491	-0.316938	2.04162
17322255	0	1	1	0.423356	0.221374	0.457491	0.373088	-0.453303
17442841	0	1	1	0.423356	0.221374	-0.949389	-1.00696	-0.453303
17996463	0	1	1	-0.716785	-0.953973	0.457491	0.373088	-0.453303
18160101	0	1	1	-0.146714	-0.660136	0.457491	0.373088	-0.453303
18370697	0	1	1	-0.146714	-0.660136	0.457491	0.373088	-0.453303
18497840	0	1	1	1.27846	1.39672	-0.949389	-1.00696	-0.453303
18777484	0	1	1	0.993427	0.809048	-0.949389	-1.00696	-0.453303
18965079	1	0	2	-1.28686	-0.953973	0.457491	2.44316	3.53857
19248611	0	1	1	-1.00182	-1.24781	3.27125	2.44316	-0.453303
19390200	0.882	0.118	2	-1.00182	-0.953973	0.457491	0.373088	1.54264
19483595	0	1	1	0.708391	0.221374	-0.949389	-1.00696	-0.453303
19680819	0	1	1	-0.43175	0.221374	0.457491	0.373088	-0.453303
19986324	0	1	1
20235934	0	1	1	0.423356	0.221374	-0.949389	-0.316938	-0.453303
20471738	0	1	1	-1.00182	-0.660136	-0.245949	-0.316938	-0.453303
20533841	0	1	1	0.423356	0.809048	-0.245949	-1.00696	-0.453303
20595864	0	1	1	0.423356	0.515211	-0.245949	-0.316938	-0.453303
20757797	0	1	1	-0.146714	-0.0724624	-0.245949	-0.316938	0.544666
20772771	0	1	1	-0.146714	-0.660136	0.457491	0.373088	-0.453303
20846710	0	1	1	-1.57189	-0.660136	-0.949389	-0.316938	-0.453303
20901455	0	1	1	-1.00182	-0.660136	0.457491	0.373088	-0.453303
20972096	0	1	1	0.138321	1.10289	0.457491	-0.316938	-0.453303
21269183	0	1	1	-1.00182	-1.24781	0.457491	0.373088	-0.453303
22246083	0	1	1	-0.716785	-1.54165	1.86437	2.44316	0.544666
23700175	0	1	1	-0.811797	-0.366299	-0.949389	-0.316938	-0.453303
23818424	0	1	1	-1.00182	0.221374	-0.949389	-1.00696	-0.453303
24054131	0	1	1	0.993427	0.515211	-0.949389	-1.00696	-0.453303
24172865	0	1	1
24834558	0	1	1	-1.00182	-0.0724624	1.16093		-0.453303
24997822	0	1	1	0.993427	0.515211	-0.949389	-0.316938	-0.453303
25081795	0	1	1
25537050	0	1	1	0.993427	1.10289	-0.949389	-1.00696	-0.453303
25660638	0.865	0.135	2
25686916	0	1	1	-0.811797	-2.42316	3.27125	2.44316	-0.453303
25782555	0	1	1	0.423356	0.809048	-0.245949	-0.316938	-0.453303
26368558	0	1	1		1.10289	-0.949389	-1.00696	-0.453303
26455449	0	1	1	0.138321	0.515211	-0.949389	-1.00696	-0.453303
26853668	0	1	1
26919043	0	1	1	0.993427	0.809048	-0.949389	-1.00696	-0.453303
27827542	0.55	0.45	2
28364082	0	1	1	-0.716785	-0.366299	-0.949389	-1.00696	-0.453303
28444348	0	1	1	-0.146714	0.221374	-0.949389	-0.316938	-0.453303
28450205	0	1	1
29223969	0	1	1	0.993427	1.39672	-0.245949	-1.00696	-0.453303
29313495	1	0	2	-2.71203				4.53654
29651492	0	1	1	0.708391	0.515211	-0.245949	-1.00696	-0.453303
29654608	0	1	1	-0.146714	-0.0724624	-0.245949	0.373088	-0.453303
29895079	0	1	1	-0.43175	-1.24781	0.457491	0.373088	-0.453303
30113886	0	1	1	-1.28686	-1.24781	3.27125	1.75314	-0.453303
30161092	0	1	1	1.84853	2.27823	-0.949389	-1.00696	-0.453303
30494498	0	1	1	-1.00182	-0.366299	0.457491	0.373088	0.544666
30640487	0	1	1	0.423356	0.221374	0.457491	0.373088	-0.453303
30640500	0	1	1	0.138321	0.221374	-0.949389	-1.00696	-0.453303
31265000	0	1	1	0.138321	-0.0724624		0.373088	-0.453303
31272867	0	1	1	0.993427	1.39672	-0.949389	-1.00696	-0.453303
31741947	0	1	1	0.423356	0.221374	-0.949389	-1.00696	-0.453303
32636997	0	1	1	0.138321	0.221374	0.457491	0.373088	-0.453303
32764306	1	0	2	-2.14196	-2.12932	3.27125	3.13319	4.53654
32778545	0	1	1	-1.28686	-1.24781	2.56781	1.06311	0.544666
32802309	0	1	1	-0.146714	-1.83548	2.56781	1.75314	-0.453303
32901524	0	1	1	-0.716785	-1.24781	1.16093	1.06311	0.544666
33496398	0	1	1	-0.43175	0.515211	-0.245949	-0.316938	-0.453303
34042416	0	1	1	0.423356	0.221374	-0.949389	0.373088	-0.453303
34316104	0	1	1	-0.716785	-0.366299		-0.316938	-0.453303
34805966	0	1	1	-1.00182	-1.83548	2.56781	1.06311	0.544666
34853357	0.019	0.981	1
35251970	0	1	1	0.708391	1.10289	-0.949389	0.373088	-0.453303
35274245	0	1	1	-0.146714	-1.24781	0.457491	0.373088	-0.453303
35299506	0	1	1
35348132	0	1	1	-0.43175	-0.0724624	-0.949389	-1.00696	-0.453303
35426252	0	1	1
35604495	0	1	1	-0.43175	0.221374	-0.949389	-1.00696	0.544666
35644144	0.351	0.649	1
35692763	0	1	1	1.5635	1.39672	-0.949389	-1.00696	-0.453303
35848327	1	0	2	-2.14196	-1.54165	1.16093	1.75314	3.03959
36334532	0	1	1	-0.146714	0.809048	-0.949389	-1.00696	-0.453303
36531159	0	1	1	0.423356	0.221374	0.457491	0.373088	-0.453303
36876728	0	1	1	-1.00182	-2.12932			-0.453303
37003441	0	1	1	1.5635	1.9844	-0.949389	-1.00696	-0.453303
37084379	0	1	1	-0.716785	-0.660136	0.457491	1.06311	-0.453303
37239344	0	1	1	0.708391	0.221374	-0.245949	-0.316938	-0.453303
37295085	0	1	1	0.138321	-0.366299	-0.245949	0.373088	-0.453303
38382108	0	1	1	0.423356	0.221374	-0.245949	-1.00696	-0.453303
38538036	0	1	1
39134609	0	1	1	-0.146714	0.221374	0.457491	-0.316938	-0.453303
39582213	0	1	1	-0.43175	-1.63959	-0.949389	1.75314	0.544666
39743748	0	1	1	0.423356	-0.660136	1.86437	0.373088	0.544666
40641106	0	1	1	0.708391	1.39672	-0.949389	0.373088	-0.453303
41455533	0	1	1	1.5635	1.9844	-0.949389	-1.00696	-0.453303
41610899	0	1	1	0.708391	1.10289	-0.949389	-1.00696	0.544666
41651149	0	1	1	-0.146714	-1.24781	1.86437	0.373088	-0.453303
41741884	0	1	1	0.423356	0.221374	-0.949389	-1.00696	-0.453303
42410758	0.926	0.074	2	-0.43175	-0.660136	0.457491	0.373088	1.54264
42859316	0	1	1	-1.00182	-0.660136	0.457491	1.75314	0.544666
43187247	0	1	1	-1.00182	-0.953973	0.457491	0.373088	0.544666
43443772	0	1	1	-1.85693	-1.24781	1.86437	1.06311	-0.453303
43582316	0	1	1	1.5635	0.515211	-0.245949	0.373088	-0.453303
43646509	0	1	1	1.84853	0.809048	-0.949389	-1.00696	-0.453303
44022605	0	1	1
44230790	0	1	1	0.993427	0.809048	-0.949389	-1.00696	-0.453303
44408604	0	1	1	-0.716785	-0.953973	0.457491	0.373088	-0.453303
44525034	0	1	1	-0.146714	0.221374	-0.245949	0.373088	-0.453303
44635479	0	1	1	0.993427	1.39672	-0.949389	-1.00696	-0.453303
45117551	0	1	1	0.423356	0.515211	-0.949389	-1.00696	0.544666
45265221	0.681	0.319	2
45544590	0	1	1	-0.716785	0.221374	-0.245949	0.373088	-0.453303
45639743	0	1	1	-0.146714	0.515211	-0.245949	0.373088	-0.453303
46056637	1	0	2	-1.57189	-1.54165	1.86437	1.06311	2.04162
46710506	0	1	1	0.708391	0.809048	-0.245949	-0.316938	-0.453303
47140424	0	1	1	0.993427	0.809048	-0.949389	-1.00696	-0.453303
47255787	0	1	1	-0.146714	0.515211	-0.949389	0.373088	-0.453303
47950232	0	1	1	-1.00182	-0.953973	0.457491	1.06311	0.544666
48130816	0	1	1	-0.146714	-0.0724624	1.16093	-0.316938	0.544666
48653536	0	1	1	0.423356	1.39672	-0.949389	-1.00696	-0.453303
49647668	0	1	1	-0.146714	-0.660136	-0.245949	0.373088	-0.453303
51118651	1	0	2	-1.28686	-1.24781	0.457491	0.373088	3.53857
51127122	0	1	1	1.84853	2.27823	-0.949389	-1.00696	-0.453303
51387621	0	1	1	-1.00182	-0.660136	0.457491	0.373088	-0.453303
51854322	0	1	1	-0.0517025	-0.0724624	-0.949389	1.06311	-0.453303
52201814	0	1	1	-0.146714	0.809048	-0.949389	-1.00696	0.544666
52259123	0	1	1	1.5635	1.39672	-0.949389	-1.00696	-0.453303
53187026	0	1	1	0.423356	1.10289	-0.245949	-1.00696	-0.453303
53547299	0	1	1
55250532	0	1	1	1.5635	2.27823	-0.949389	-1.00696	-0.453303
56461433	0	1	1	-1.28686	-0.660136	0.457491	0.373088	-0.453303
56613235	0	1	1	-1.00182	-0.953973	0.457491	1.75314	-0.453303
56772409	0	1	1	1.5635	0.809048	-0.949389	-1.00696	-0.453303
56959831	0	1	1	0.708391	1.9844	-0.949389	-0.316938	-0.453303
57018362	0	1	1	0.708391	1.10289	-0.949389	-1.00696	-0.453303
58295562	0.927	0.073	2	-0.716785	-1.24781	1.16093	0.373088	1.54264
59786212	0	1	1	1.27846	0.515211	-0.949389	-1.00696	-0.453303
59943013	0	1	1	-0.146714	-1.24781	0.457491	0.373088	-0.453303
60061082	0	1	1	-1.00182	-1.54165	1.86437	2.44316	-0.453303
60529283	0	1	1
61967970	0	1	1	-0.43175	0.221374	0.457491	0.373088	-0.453303
62259527	0	1	1
62558275	1	0	2
63434648	0	1	1	0.708391	0.809048	-0.949389	-1.00696	-0.453303
63824661	0	1	1	-0.43175	-0.660136		1.06311	-0.453303
63868502	0	1	1	0.423356	-0.0724624	-0.949389	-1.00696	-0.453303
64041114	0	1	1	0.138321	0.221374	-0.949389	-1.00696	-0.453303
64631858	0.929	0.071	2	-1.00182	-1.24781	0.457491	1.06311	1.54264
64999696	0	1	1	0.708391	0.221374	-0.245949	-1.00696	-0.453303
65788013	0	1	1	-0.43175	-1.24781	-0.245949	1.75314	-0.453303
66399325	0	1	1	0.138321	-0.0724624	-0.245949	-0.316938	-0.453303
67045739	0	1	1	1.5635	1.10289	-0.949389	-1.00696	-0.453303
67351330	0	1	1	0.138321	0.221374	-0.949389	-1.00696	-0.453303
67673473	0	1	1	0.423356	1.39672	-0.949389	-1.00696	-0.453303
67908368	0	1	1	0.138321	-0.660136	-0.245949	0.373088	-0.453303
68019856	0	1	1	0.708391	-0.366299	-0.245949	0.373088	-0.453303
68043706	0	1	1	0.138321	-0.0724624	-0.949389	-1.00696	-0.453303
68344471	0	1	1	0.138321	-0.0724624	-0.245949	-0.316938	-0.453303
68592980	0.005	0.995	1
68596408	0	1	1	-1.00182	-0.660136	-0.949389	0.373088	-0.453303
68944230	0	1	1	0.708391	1.10289	-0.949389	-1.00696	-0.453303
69271017	0	1	1					-0.453303
69427017	0	1	1	-0.716785	-0.660136	0.457491	0.373088	-0.453303
69855578	0	1	1	1.84853	1.69056	0.457491	-1.00696	-0.453303
70224343	0	1	1	-0.146714	-0.366299	-0.949389	-0.316938	-0.453303
70404671	0	1	1	-1.28686	-1.24781	1.86437	1.75314	-0.453303
71429502	0	1	1	-1.00182	-0.0724624	0.457491	-0.316938	-0.453303
72043596	0	1	1
73286102	0	1	1
74946055	0	1	1	-0.146714	0.515211	0.457491	0.373088	-0.453303
75097341	0	1	1	0.993427	1.10289	-0.949389	-1.00696	-0.453303
75148387	0	1	1
76131390	0	1	1	-0.146714	0.221374	0.457491	-1.00696	0.544666
76309447	0	1	1	0.708391	-0.0724624	-0.245949	0.373088	-0.453303
77106717	1	0	2	-2.33198	-2.42316			3.53857
77420282	0	1	1	0.423356	0.515211	0.457491	-1.00696	-0.453303
78980173	0	1	1	0.138321	1.39672	-0.949389	-0.316938	-0.453303
79083968	0.001	0.999	1	-1.28686	-0.660136	2.56781	1.06311	1.04365
79899813	0	1	1	0.138321	1.39672	-0.949389	-1.00696	0.544666
80018832	0	1	1	0.423356	0.515211	-0.949389	-1.00696	-0.453303
80066134	0	1	1	0.708391	0.221374	-0.949389	-0.316938	-0.453303
80088678	0	1	1	0.708391	-0.0724624	0.457491	0.373088	-0.453303
80308224	0	1	1	0.138321	-0.660136	0.457491	-0.316938	0.544666
80540883	1	0	2	-1.28686	-1.54165	1.86437	1.06311	3.03959
80574622	0	1	1
80574658	0	1	1	0.993427	1.10289	-0.949389	-1.00696	-0.453303
80585660	0	1	1	0.708391	0.809048	-0.949389	-1.00696	-0.453303
80589897	0	1	1	1.5635	1.10289	-0.245949	-1.00696	-0.453303
80683650	0	1	1	1.27846	1.9844	-0.245949	-1.00696	-0.453303
80700028	1	0	2	-1.28686	-0.660136	-0.245949	-0.316938	3.03959
80719332	0	1	1	-0.43175	0.221374	-0.245949	-1.00696	-0.453303
80722022	0	1	1	1.5635	1.10289	-0.949389	-1.00696	-0.453303
80774305	0	1	1	0.993427	0.221374	0.457491	0.373088	-0.453303
80836614	0	1	1	0.708391	0.515211	-0.245949	0.373088	-0.453303
80852803	0	1	1	0.138321	1.9844	-0.949389	-1.00696	-0.453303
80859121	0.751	0.249	2
80865937	0	1	1	-1.00182	-0.660136	-0.949389	-0.316938	0.544666
80879895	0	1	1	0.708391	0.515211	-0.949389	-1.00696	-0.453303
81035209	0	1	1	0.138321	-0.366299	-0.949389	-0.316938	-0.453303
81066265	1	0	2
81219259	0	1	1	-0.146714	-1.24781	1.86437	1.75314	-0.453303
81276154	1	0	2	-2.427	-1.54165	1.86437	1.06311	3.53857
81371255	0	1	1	0.708391	0.809048	-0.949389	-1.00696	-0.453303
81411836	0	1	1	1.27846	1.39672	-0.949389	-1.00696	-0.453303
81496300	0	1	1	-0.716785	-0.953973	-0.245949	1.06311	0.544666
81577827	0	1	1	0.423356	-0.0724624	0.457491	0.373088	-0.453303
81598654	0	1	1	1.5635	2.27823	-0.949389	-1.00696	-0.453303
81625116	1	0	2	-1.00182	-1.24781	0.457491	1.06311	2.04162
81655843	0	1	1	-0.43175	-0.366299	-0.245949	0.373088	-0.453303
81802973	0	1	1	0.993427	1.10289	-0.949389	-1.00696	-0.453303
81831783	0	1	1	0.138321	0.221374	-0.949389	-1.00696	-0.453303
81871388	0	1	1	0.423356	0.221374	-0.245949	-0.316938	-0.453303
81889541	0	1	1	-0.146714	0.221374	-0.245949	-0.316938	-0.453303
82087745	1	0	2	-1.19184	-1.24781			2.5406
82171650	0	1	1	-0.146714	-0.366299	-0.245949	-0.316938	-0.453303
82198555	0	1	1	1.5635	1.39672	-0.245949	-1.00696	-0.453303
82311944	0	1	1	0.993427	0.221374	-0.949389	-1.00696	-0.453303
82365491	0	1	1	-0.716785	-0.0724624	-0.245949	-0.316938	-0.453303
82439665	0.001	0.999	1	-0.716785	-0.366299	0.457491	0.373088	1.04365
82463848	0	1	1	-0.43175	-0.660136	0.457491	0.373088	-0.453303
82468757	1	0	2	-1.28686	-0.0724624	0.457491	0.373088	2.04162
82481913	0	1	1	-0.716785	0.221374	-0.245949	-0.316938	-0.453303
82512573	0	1	1	-0.716785	0.221374	0.457491	1.75314	-0.453303
82665732	0	1	1	0.708391	1.10289	-0.949389	-1.00696	-0.453303
82724400	0	1	1	0.993427	-0.0724624	-0.245949	-0.316938	-0.453303
82808565	0	1	1	0.423356	1.39672	-0.949389	-1.00696	-0.453303
82820275	0	1	1	-1.00182	-0.660136	1.86437	0.373088	0.544666
82843451	0	1	1	0.708391	-0.0724624	-0.245949	0.373088	-0.453303
82844440	0	1	1	-0.716785	-0.660136	0.457491	0.373088	-0.453303
82861434	1	0	2	-2.427	-2.42316			2.5406
82882866	0	1	1	0.138321	-0.366299	-0.245949	1.06311	-0.453303
82906017	0	1	1	0.708391	0.515211	-0.949389	0.373088	-0.453303
83030988	0	1	1	-0.43175	-0.366299	0.457491	0.373088	-0.453303
83073471	0	1	1	-1.28686	-1.54165	2.56781	3.13319	-0.453303
83171641	0	1	1	-0.716785	0.221374	-0.949389	0.373088	-0.453303
83222797	0	1	1	0.138321	-0.366299	-0.245949	0.373088	-0.453303
83229542	1	0	2
83274340	0	1	1	0.423356	0.221374	-0.949389	-1.00696	-0.453303
83274435	0	1	1
83344363	0	1	1	0.423356	1.39672	-0.949389	-0.316938	-0.453303
83347631	0	1	1	1.5635	0.515211	0.457491	-0.316938	-0.453303
83398596	1	0	2	-2.427	-1.83548	1.86437	3.13319	2.04162
83440739	0	1	1	-0.146714	-0.660136	1.16093	1.06311	-0.453303
83518085	0	1	1	-0.146714	0.221374	-0.949389	-1.00696	0.544666
83518110	0	1	1	0.423356	0.515211	-0.949389	-1.00696	-0.453303
83628720	0.989	0.011	2
83647135	0.02	0.98	1
83651312	0	1	1	-0.716785	-0.953973	0.457491	0.373088	0.544666
83675901	0	1	1	0.993427	1.69056	-0.949389	-1.00696	-0.453303
83690012	0	1	1	0.708391	0.221374	-0.949389	-0.316938	-0.453303
83804342	0	1	1	0.138321	-1.24781	3.27125	3.13319	-0.453303
83850778	1	0	2
83854778	0	1	1	0.423356	0.515211	-0.949389	-1.00696	-0.453303
83910883	0	1	1	1.27846	1.9844	-0.949389	-1.00696	-0.453303
83939755	0	1	1	1.5635	1.10289	-0.245949	-1.00696	-0.453303
83948078	0	1	1
84011630	0	1	1	-0.716785	-0.0724624	-0.949389	-1.00696	-0.453303
84030267	0.004	0.996	1
84057467	0	1	1	0.423356	1.10289	-0.949389	-1.00696	-0.453303
84101933	0	1	1	-0.43175	0.221374	-0.949389	-0.316938	0.544666
84159532	0	1	1	1.27846	1.10289	0.457491	-0.316938	-0.453303
84226579	0.958	0.042	2	-1.28686	-1.54165	-0.245949	1.75314	1.54264
84245284	0	1	1	-1.00182	-0.366299	1.86437	1.75314	-0.453303
84277770	0	1	1	1.84853	2.27823	-0.245949	-0.316938	-0.453303
84334637	0	1	1	-0.716785	-0.366299	0.457491	0.373088	-0.453303
84408935	0	1	1	-0.146714	-0.953973	-0.245949	-0.316938	-0.453303
84541645	0	1	1	0.423356	-0.0724624	0.457491	-0.316938	-0.453303
84597887	0	1	1	0.138321	-0.366299	0.457491	0.373088	-0.453303
84605710	0	1	1	0.423356	-0.660136	0.457491	0.373088	-0.453303
84696388	0	1	1	0.993427	1.39672	-0.949389	-1.00696	-0.453303
84703785	1	0	2	-2.33198	-2.42316			4.53654
84766356	0	1	1	1.27846	0.515211	-0.949389	-1.00696	-0.453303
84805822	0	1	1
84877665	0	1	1	-0.716785	-0.660136	0.457491	1.06311	-0.453303
84926840	0	1	1	1.27846	2.27823	-0.949389	-1.00696	-0.453303
84955311	0	1	1	-1.57189	-0.953973	3.27125	3.13319	-0.453303
84977539	0	1	1	0.423356	0.221374	-0.949389	1.75314	0.544666
84980385	0	1	1	1.5635	1.69056	-0.949389	-1.00696	-0.453303
85072962	0	1	1	-0.43175	-0.366299	-0.949389	0.373088	-0.453303
85093999	0	1	1	-0.43175	-0.366299	0.457491	0.373088	-0.453303
85180262	0	1	1	-0.716785	-0.366299			-0.453303
85180464	0	1	1	0.708391	-0.660136	0.457491	-0.316938	0.544666
85403863	1	0	2	-2.14196	-0.953973	1.86437	0.373088	3.53857
85423776	0	1	1	1.5635	1.39672	-0.949389	-1.00696	-0.453303
85511924	0	1	1	0.423356	0.809048	0.457491	0.373088	-0.453303
85570480	0	1	1	1.27846	0.515211	-0.949389	-1.00696	0.544666
85650863	0	1	1	0.708391	1.10289	-0.949389	-1.00696	-0.453303
85682169	0	1	1	0.708391	0.515211	-0.949389	-0.316938	-0.453303
85689777	0	1	1	0.423356	1.10289	-0.949389	-1.00696	-0.453303
85739731	0.006	0.994	1
85756987	0	1	1
85779288	0	1	1	-1.28686	-1.24781	1.86437	0.373088	0.544666
85790486	0	1	1	-1.00182	-0.366299	-0.949389	-0.316938	-0.453303
85790683	0.03	0.97	1
85834774	0.006	0.994	1	-0.716785	-0.0724624	-0.949389	-0.316938	1.04365
85881528	0	1	1
85883529	0	1	1	-1.00182	-0.366299	-0.245949	1.06311	0.544666
85915552	1	0	2	-1.57189				2.5406
85918364	0	1	1	0.138321	-0.366299	-0.245949	-0.316938	-0.453303
86058985	0	1	1	1.5635	1.39672	-0.949389	-1.00696	-0.453303
86091417	1	0	2
86108622	0	1	1	0.708391	1.39672	-0.949389	-1.00696	-0.453303
86217726	1	0	2	-2.71203	-2.42316	3.27125	2.44316	4.53654
86217973	0	1	1	0.708391	-0.366299	0.457491	-1.00696	-0.453303
86311682	0	1	1	0.708391	0.515211	-0.949389	-0.316938	-0.453303
86327726	0	1	1	-1.28686	-0.0724624	-0.949389	-0.316938	-0.453303
86404228	0	1	1	-0.146714	-0.366299	-0.245949	-1.00696	-0.453303
86559773	0	1	1	0.708391	0.221374	-0.245949	-0.316938	-0.453303
86590584	0	1	1
86597441	0.994	0.006	2
86603872	1	0	2
86606164	1	0	2
86631407	0	1	1	-0.146714	0.221374	-0.949389	-0.316938	-0.453303
86631640	0	1	1
86724224	0	1	1	1.5635	1.9844	-0.949389	-1.00696	-0.453303
86785601	0	1	1	0.423356	1.9844	-0.949389	-1.00696	-0.453303
86786998	0	1	1	-0.146714	-0.0724624	0.457491	0.373088	0.544666
86792495	0	1	1	0.708391	-0.0724624	-0.949389	-1.00696	-0.453303
86818637	0	1	1	-0.43175	-1.24781	0.457491	0.373088	0.544666
86850268	0	1	1	1.5635	0.515211	0.457491	-1.00696	-0.453303
86929205	0	1	1	0.138321	-0.0724624	-0.245949	-1.00696	-0.453303
86998337	0	1	1	0.708391	-0.0724624	-0.245949	0.373088	-0.453303
86998363	0	1	1	1.5635	0.809048	-0.949389	-1.00696	-0.453303
87036473	0	1	1	0.993427	0.515211	-0.949389	-1.00696	-0.453303
87066179	0.005	0.995	1
87157304	0	1	1	-0.146714	0.221374	-0.949389	0.373088	-0.453303
87390213	0	1	1	-0.146714	0.809048	-0.949389	-0.316938	-0.453303
87426550	0	1	1	0.993427	1.39672	-0.949389	-1.00696	-0.453303
87521128	0	1	1	0.708391	-0.953973	1.86437	0.373088	-0.453303
87524632	0	1	1	-2.14196	-0.660136	3.27125	1.75314	0.544666
87611742	0	1	1	0.708391	0.221374	-0.949389	-0.316938	-0.453303
87638931	1	0	2	-1.28686	-0.660136	-0.949389	-1.00696	3.53857
87742303	0	1	1	1.84853	2.27823	-0.949389	-1.00696	-0.453303
87769559	0	1	1	0.708391	0.515211	-0.949389	-1.00696	-0.453303
87851108	0	1	1	0.423356	-0.366299	0.457491	-1.00696	-0.453303
87898782	0	1	1	1.27846	1.69056	-0.949389	-1.00696	-0.453303
87936715	0	1	1	0.708391	0.221374	-0.949389	-1.00696	-0.453303
88063819	0	1	1	0.423356	-0.0724624	0.457491	0.373088	-0.453303
88071818	0	1	1	0.423356	-0.0724624	1.86437	0.373088	-0.453303
88133246	0	1	1	0.993427	1.10289	-0.245949	-0.316938	-0.453303
88157639	0	1	1	-1.00182	-0.660136	0.457491	0.373088	0.544666
88312115	1	0	2	-1.28686	0.515211	1.16093	1.75314	3.03959
88409244	0.952	0.048	2	-1.85693	-1.24781	1.86437	3.13319	1.54264
88409328	0	1	1	1.5635	1.9844	-0.949389	-1.00696	-0.453303
88493310	0	1	1	-0.146714	-0.953973	0.457491	0.373088	-0.453303
88544304	0.995	0.005	2	-1.00182	-1.24781	1.86437	1.75314	1.54264
88556542	0	1	1	-0.716785	-0.953973	0.457491	-0.316938	0.544666
88556583	0	1	1	0.138321	-0.366299	-0.245949	0.373088	-0.453303
88607223	0	1	1	1.27846	1.39672	-0.949389	-1.00696	-0.453303
88671120	0	1	1	-0.146714	-0.953973	0.457491	-0.316938	-0.453303
88817859	0	1	1	0.138321	0.809048	-0.245949	-0.316938	-0.453303
88818485	0	1	1	-0.43175	-0.660136	1.16093	1.06311	-0.453303
88879470	0	1	1	-1.57189	-0.660136	1.86437	1.75314	0.544666
88885786	0	1	1	0.993427	-0.660136	1.16093	1.75314	-0.453303
88961161	0	1	1	1.27846	1.10289	-0.949389	-0.316938	-0.453303
89075275	0.003	0.997	1	-0.716785	-0.0724624	-0.245949	-0.316938	1.04365
89177627	0	1	1	1.27846	1.9844	-0.949389	-1.00696	-0.453303
89201529	0	1	1	0.708391	0.809048	-0.245949	-0.316938	-0.453303
89242214	0	1	1	-0.43175	-0.953973	0.457491	-1.00696	0.544666
89254385	0	1	1	0.423356	-0.0724624	-0.245949	0.373088	-0.453303
89352847	0	1	1	-0.146714	-0.660136	-0.245949	-0.316938	-0.453303
89368340	0	1	1	0.993427	1.10289	-0.245949	0.373088	0.544666
89581736	0	1	1	0.708391	-0.0724624	0.457491	-0.316938	-0.453303
89582406	0	1	1	0.993427	1.10289	-0.949389	-1.00696	-0.453303
89624013	0	1	1	0.423356	0.221374	-0.245949	-0.316938	-0.453303
89655239	0	1	1	0.708391	1.10289	-0.949389	-1.00696	-0.453303
89850261	0	1	1	-0.146714	-0.0724624	-0.245949	0.373088	0.544666
89879130	0	1	1	-1.00182	-0.953973	1.16093	3.13319	0.544666
89879204	0	1	1	-0.716785	-0.660136	-0.949389	0.373088	-0.453303
89922215	0	1	1	1.27846	1.39672	-0.949389	-1.00696	0.544666
89927040	0	1	1	-0.43175	-0.660136	0.457491	1.06311	-0.453303
89978738	0	1	1
89987228	0	1	1	-0.146714	-0.953973	-0.949389	0.373088	-0.453303
90093736	0	1	1	1.27846	0.809048	-0.245949	0.373088	-0.453303
90122551	0	1	1	-0.146714	0.221374	-0.245949	-0.316938	-0.453303
90127836	0	1	1	-1.28686	-1.24781	1.16093	1.06311	-0.453303
90140346	0.384	0.616	1
90184751	0	1	1	-0.146714	0.809048	-0.949389	-1.00696	-0.453303
90239708	0	1	1	1.84853	2.27823	-0.949389	-1.00696	-0.453303
90533635	0	1	1	0.708391	0.515211	-0.245949	-1.00696	-0.453303
90766142	0	1	1	-0.43175	-0.0724624	-0.949389	-1.00696	-0.453303
90811994	0	1	1	0.138321	0.221374	-0.949389	-1.00696	-0.453303
90836959	0	1	1	-0.146714	-1.24781	1.86437	1.06311	0.544666
90837546	0	1	1	1.27846	0.515211	-0.949389	-1.00696	-0.453303
90879018	0.657	0.343	2
90899439	0	1	1	0.708391	0.515211	-0.949389	-1.00696	-0.453303
90899712	0	1	1	-0.716785	0.515211	-0.949389	-0.316938	-0.453303
90984709	0	1	1	0.708391	0.515211	-0.245949	0.373088	-0.453303
91027068	0.01	0.99	1	0.328344		0.457491	0.373088
91042401	0	1	1	-1.00182	-1.24781	-0.949389	0.373088	0.544666
91064296	0	1	1	0.993427	-0.660136	-0.949389	0.373088	-0.453303
91291437	0	1	1	-1.00182	-0.660136	0.457491	0.373088	-0.453303
91419614	0	1	1	1.5635	1.69056	-0.949389	-1.00696	-0.453303
91466076	0	1	1	-1.00182	-0.366299	-0.949389	0.373088	-0.453303
91473287	1	0	2	-1.28686	-0.953973	0.457491	1.75314	2.04162
91494020	0	1	1	0.993427	1.69056	-0.949389	-1.00696	0.544666
91494763	0	1	1	0.138321	0.221374	0.457491	0.373088	0.544666
91547097	1	0	2	-2.71203	-1.83548	3.27125	2.44316	4.53654
91751922	1	0	2	-0.43175	0.221374	1.16093	0.373088	2.04162
91877975	0	1	1	0.138321	0.515211	-0.245949	-0.316938	-0.453303
91987787	1	0	2	-1.28686	-1.24781	1.86437	1.06311	4.53654
91988431	0.985	0.015	2	-1.00182	-2.12932	2.56781	2.44316	1.54264
92044956	0	1	1	-0.716785	-0.953973	0.457491	1.06311	-0.453303
92067969	0	1	1	0.138321	-0.0724624	0.457491	-0.316938	-0.453303
92098407	1	0	2
92204187	0	1	1	-0.43175	-0.366299	-0.949389	-0.316938	-0.453303
92349688	0	1	1	-1.00182	-0.953973	1.86437	2.44316	-0.453303
92355773	0	1	1
92368641	0	1	1	1.27846	1.9844	-0.949389	-1.00696	-0.453303
92372263	0	1	1	0.423356	0.221374	-0.245949	-1.00696	-0.453303
92395935	0	1	1	-0.43175	-0.366299	0.457491	-1.00696	-0.453303
92396066	0	1	1
92624804	0	1	1	-1.57189	-0.953973	0.457491	0.373088	0.544666
92692167	0	1	1	0.423356	0.809048	-0.245949	-0.316938	0.544666
92736014	0	1	1	0.708391	0.221374	0.457491	-0.316938	-0.453303
92778763	0	1	1	0.138321	-0.366299	0.457491	-0.316938	-0.453303
92790254	0	1	1	-0.716785	-0.366299	0.457491	-1.00696	0.0456817
92857953	1	0	2	-1.28686	-0.0724624	-0.245949	-1.00696	2.04162
92861381	0	1	1	-0.43175	-0.660136	0.457491	0.373088	0.544666
92967366	0.923	0.077	2	-0.716785	-0.366299	-0.245949	0.373088	1.54264
93039248	0	1	1	-1.00182	-0.953973	0.457491	0.373088	0.544666
93058243	0	1	1	0.138321	-0.660136	0.457491	0.373088	-0.453303
93221433	0	1	1	-1.00182	1.39672			-0.453303
93251747	0	1	1
93257187	0	1	1	-1.00182	-0.0724624	1.16093	0.373088	-0.453303
93293646	0	1	1	1.27846	1.10289	-0.949389	-1.00696	-0.453303
93394756	0	1	1	-1.00182	-0.953973	-0.245949	0.373088	0.544666
93462293	0	1	1	1.84853	2.27823	-0.949389	-1.00696	-0.453303
93478968	0	1	1	0.993427	0.515211	-0.949389	-1.00696	-0.453303
93503101	0	1	1
93586638	0	1	1	1.5635	1.10289	-0.245949	0.373088	-0.453303
93719949	0	1	1
93720379	0.012	0.988	1
93740314	0	1	1	0.423356	-0.0724624	0.457491	-1.00696	-0.453303
94123099	0	1	1	-0.43175	-0.953973	0.457491	-0.316938	-0.453303
94182145	0	1	1	-0.716785	-0.953973	1.16093	0.373088	0.544666
94290110	0	1	1	0.138321	-0.366299	0.457491	0.373088	-0.453303
94297768	0	1	1	-0.43175	1.10289	-0.949389	-1.00696	-0.453303
94380742	1	0	2	-1.57189	-2.12932	1.86437	3.13319	2.5406
94399830	0.002	0.998	1
94408254	0	1	1	-1.00182	-0.366299	-0.949389	0.373088	-0.453303
94467090	0	1	1	1.27846	0.515211	-0.949389	-0.316938	-0.453303
94526194	0	1	1	1.84853	2.27823	-0.949389	-1.00696	-0.453303
94538753	0	1	1	-1.19184	-0.660136	-0.949389	-0.316938	0.544666
94548996	0	1	1	1.5635	1.69056	-0.949389	-1.00696	-0.453303
94557340	0.956	0.044	2	-1.85693	-0.953973	1.86437	1.75314	1.54264
94778891	0.996	0.004	2	-1.57189	-1.83548	1.86437	1.75314	1.54264
94799709	0	1	1
94804595	0	1	1	-1.28686	-1.54165	0.457491	1.06311	0.544666
94813274	1	0	2	-1.85693	-1.54165	0.457491	0.373088	3.53857
94994900	0	1	1	-0.716785	-0.660136	0.457491		-0.453303
95008947	0	1	1	-0.716785	-1.24781	1.16093	0.373088	-0.453303
95106064	0	1	1	0.993427	0.809048	-0.949389	-1.00696	-0.453303
95106089	0	1	1	-0.43175	0.221374	-0.949389	-1.00696	-0.453303
95121574	1	0	2	-1.85693	-1.54165	1.16093	0.373088	3.03959
95132157	0	1	1	-2.14196	-1.24781	0.457491	3.13319	0.544666
95169194	0	1	1	1.84853	2.27823	-0.949389	-1.00696	-0.453303
95183615	0	1	1	0.993427	0.515211	0.457491	-1.00696	-0.453303
95339534	0	1	1	-0.716785	-0.366299	1.86437	1.06311	-0.453303
95357677	0	1	1
95394112	0	1	1	0.138321	-0.660136	-0.949389	-1.00696	-0.453303
95424343	0	1	1	0.138321	-0.0724624	0.457491	0.373088	-0.453303
95648540	0	1	1	-1.85693	-0.953973	1.86437	-0.316938	0.544666
95689423	0	1	1	-1.28686	-0.366299	0.457491	0.373088	-0.453303
95689831	0	1	1	0.993427	0.809048	-0.949389	-1.00696	-0.453303
95758018	0	1	1	0.708391	-0.0724624	0.457491	-0.316938	-0.453303
96025798	0	1	1	-1.00182	-0.366299	1.86437	1.06311	-0.453303
96025804	0	1	1	0.423356	-0.660136	-0.245949	0.373088	-0.453303
96025819	0	1	1
96049736	0.006	0.994	1
96050052	0	1	1	0.993427	0.515211	0.457491	1.75314	-0.453303
96115696	0	1	1	0.423356	-0.0724624	0.457491	0.373088	-0.453303
96213117	0	1	1	-0.43175	-0.660136	1.16093	2.44316	0.544666
96321294	0	1	1	1.5635	2.27823	-0.949389	-1.00696	-0.453303
96321438	0	1	1	0.423356	0.221374	-0.949389	-1.00696	-0.453303
96360540	1	0	2	-1.57189	-1.54165	1.16093	0.373088	3.53857
96374666	0	1	1	0.993427	0.809048	-0.245949	-1.00696	-0.453303
96419252	0	1	1	0.993427	0.221374	-0.949389	-1.00696	-0.453303
96456134	0	1	1	0.708391	-0.0724624	-0.949389	-1.00696	-0.453303
96492549	0	1	1	-1.85693	-0.660136	0.457491	1.75314	-0.453303
96892114	0	1	1	-0.146714	-0.366299	-0.949389	-1.00696	-0.453303
96919643	0	1	1	1.27846	1.10289	-0.949389	-1.00696	-0.453303
97039103	0	1	1	0.993427	1.10289	-0.245949	-1.00696	-0.453303
97039593	0	1	1	-0.43175	-0.953973	1.16093	0.373088	-0.453303
97093337	0	1	1	0.423356	0.515211	-0.949389	0.373088	-0.453303
97105253	0	1	1	0.993427	-0.366299	-0.949389	0.373088	-0.453303
97117684	0	1	1	0.423356	-0.0724624		-1.00696	0.544666
97218046	0.719	0.281	2
97220954	0	1	1	0.993427	1.10289	0.457491	-0.316938	-0.453303
97237619	0	1	1	1.27846	-0.0724624	-0.949389	-0.316938	-0.453303
97502306	0	1	1	0.993427	0.221374	-0.245949	-0.316938	-0.453303
97502312	1	0	2	-1.85693	-0.953973	-0.949389	-0.316938	2.5406
97527714	0	1	1	1.27846	1.10289	-0.949389	-1.00696	-0.453303
97542706	0	1	1	0.708391	0.221374	-0.949389	-1.00696	-0.453303
97878136	0	1	1	1.27846	1.10289	0.457491	-1.00696	-0.453303
98027451	0	1	1	-0.146714	-0.366299	-0.245949	0.373088	-0.453303
98070270	0.025	0.975	1
98339835	0	1	1
98508099	1	0	2	-1.95194	-1.24781	1.86437		2.5406
98549919	1	0	2
98754558	0	1	1	1.27846	0.515211	-0.949389	-1.00696	-0.453303
98773861	0.006	0.994	1
98777547	0	1	1

## Sheet: 2class MSZ1 Pivot
	Spaltenbeschriftungen
Werte	(Leer)	1	2	Gesamtergebnis
physical health		0.164962	-1.50233	-1.81402e-15
mental health		0.131862	-1.24781	-1.70562e-16
anxiety		-0.1061	1.08915	3.36285e-16
depression		-0.10788	1.13499	3.24534e-16
functional impairment		-0.293472	2.68317	6.37987e-16

## Sheet: 2class MSZ2
ID	c2_probc1	c2_probc2	classes	ZGPH_12	ZGMH_12	Zphq_anx_12	Zphq_dep_12	Zfunctionalitystatus_12
167072	0	1	1	-1.3134	-0.412255	1.77807	1.62884	-0.482708
172274	0	1	1	0.10671	-0.412255	-0.88837	0.324212	-0.482708
216208	0	1	1
216323	0	1	1	0.958777	0.453316	0.444849	-0.980419	-0.482708
218516	0	1	1	0.674755	0.453316	-0.88837	-0.980419	-0.482708
222095	0	1	1	-1.3134	-1.27783	3.11129	1.62884	-0.482708
225343	0	1	1	-0.177312	-0.123731	0.444849	0.324212	0.540749
228967	0	1	1	0.674755	1.31889	-0.22176	-0.328103	-0.482708
231280	0	1	1	-0.461334	-0.123731	0.444849	0.324212	-0.482708
232239	0	1	1	-1.59742	-0.123731	1.77807	0.976528	-0.482708
246485	0.03	0.97	1	-1.3134	-0.989302	-0.22176	-0.328103	0.540749
247787	0	1	1
264242	1	0	2	-1.88145	-0.989302	3.11129	2.93347	2.58766
267030	1	0	2
267555	0	1	1
269925	0	1	1	-1.21873	-0.123731	0.444849	1.62884	-0.482708
273440	0	1	1	-0.177312	-0.412255	0.444849	0.976528	-0.482708
275504	0	1	1
284871	0	1	1	0.674755	0.164792	-0.22176	-0.328103	-0.482708
303885	0	1	1	-0.177312	-0.123731	0.444849	0.324212	-0.482708
309929	0	1	1	-0.745357	-0.700778	-0.22176	0.324212	0.540749
319257	0	1	1	0.958777	0.164792	0.444849	0.324212	-0.482708
325167	0	1	1	0.674755	-0.412255	-0.22176	0.324212	-0.482708
325762	0	1	1	0.10671	0.164792	-0.88837	-0.980419	-0.482708
328383	0	1	1	-1.59742	-0.989302	1.11146	0.976528	1.05248
328786	0	1	1	0.674755	1.60741	-0.88837	-0.980419	-0.482708
332025	1	0	2	-1.3134	-0.700778	-0.22176	0.324212	0.540749
334595	0	1	1	-0.745357	-0.412255	1.77807	0.324212	-0.482708
341532	0	1	1	-1.59742	-1.56635	2.44468	2.93347	-0.482708
353264	0	1	1	-0.461334	0.164792	-0.22176	0.324212	-0.482708
353467	1	0	2	-1.3134	-1.27783	-0.22176	-0.328103	2.58766
379520	0	1	1	0.958777	0.453316	-0.22176	-0.328103	-0.482708
397152	0	1	1	1.2428	1.31889	-0.88837	-0.328103	-0.482708
431760	0	1	1	-0.745357	-0.412255	-0.22176	0.324212	-0.482708
570303	0	1	1	-0.461334	-1.27783	-0.22176	-0.328103	0.540749
599272	0	1	1	-1.59742	-0.989302	1.11146	0.324212	-0.482708
645758	0	1	1	-0.461334	-0.123731	-0.88837	-0.328103	-0.482708
755556	0	1	1	0.958777	0.453316	-0.88837	-0.980419	-0.482708
768971	0	1	1	0.10671	-1.27783	1.11146	2.28116	-0.482708
774093	0	1	1	-0.745357	-0.123731	0.444849	0.324212	-0.482708
775552	0	1	1	0.674755	0.741839	-0.22176	-0.328103	-0.482708
789835	0	1	1	0.10671	-0.989302	0.444849	0.324212	-0.482708
791103	0	1	1	-0.177312	-0.412255	-0.88837	-0.328103	-0.482708
851525	0	1	1	-0.177312	-0.989302	2.44468	1.62884	-0.482708
880529	0	1	1	0.390733	-0.123731	0.444849	-0.328103	-0.482708
991621	0	1	1
1079385	0	1	1
1245069	0	1	1	-1.02938	-0.700778	1.77807	1.62884	1.05248
1326240	0	1	1	0.958777	0.453316	0.444849	-0.980419	-0.482708
1430969	0	1	1	0.296059	-0.123731	0.444849	0.976528	-0.482708
1691953	0	1	1	0.390733	0.453316	-0.88837	-0.980419	-0.482708
1743054	0	1	1	0.958777	0.741839	-0.88837	-0.980419	-0.482708
1760475	0	1	1	-1.02938	-0.989302	1.77807	0.324212	-0.482708
1767864	0	1	1	-1.02938	-0.700778	-0.88837	-0.328103	-0.482708
1776403	0	1	1	-0.745357	1.03036	-0.88837	-0.328103	-0.482708
1794458	0	1	1	-0.745357	-1.27783	1.77807	0.324212	0.540749
1799594	0	1	1	-0.461334	-0.123731	-0.88837	-0.980419	-0.482708
1838741	0	1	1	0.10671	-0.123731	-0.22176	0.324212	-0.482708
1878832	1	0	2
1951408	0	1	1	-1.02938	-0.123731	0.444849	0.324212	0.540749
2066002	0	1	1	0.674755	0.741839	-0.22176	-0.328103	-0.482708
2267609	0	1	1	0.958777	0.164792			-0.482708
2303764	0	1	1	0.674755	0.164792	-0.22176	-0.980419	-0.482708
2434947	0	1	1
2567174	0	1	1	-1.02938	-1.27783	-0.22176	0.324212	-0.482708
2754058	0	1	1	1.52682	1.89593	-0.88837	-0.980419	-0.482708
2757273	0	1	1	0.390733	0.453316	-0.88837	-0.980419	-0.482708
2816509	0	1	1	1.52682	2.18446	-0.88837	-0.980419	-0.482708
2824847	0	1	1
2967298	0	1	1	-0.461334	-0.412255	0.444849	0.324212	-0.482708
2992353	0	1	1	-0.177312	-0.412255	0.444849	0.324212	-0.482708
3353401	0	1	1
3606444	0	1	1	1.2428	1.03036	-0.88837	-0.980419	-0.482708
3653303	0	1	1	1.52682	1.31889	-0.88837	-0.980419	-0.482708
3779710	1	0	2
3909586	0	1	1	-0.461334	-0.412255	0.444849	0.324212	-0.482708
3937770	0	1	1	-1.3134	-0.700778	-0.88837	0.976528	-0.482708
4073570	0	1	1	0.958777	1.03036	-0.88837	-0.980419	-0.482708
4259135	0	1	1
4259239	0	1	1
4268606	0	1	1	-1.59742	-1.56635	0.444849	0.324212	2.07593
4268911	0	1	1	0.10671	-0.700778	1.11146	0.324212	-0.482708
4321951	0	1	1	-0.461334	-0.123731	-0.22176	0.324212	-0.482708
4392140	0	1	1	-1.02938	-0.989302	1.11146	2.28116	0.540749
4402562	0	1	1	1.52682	1.89593	-0.88837	-0.980419	-0.482708
4444766	0	1	1	-1.3134	-1.27783	0.444849		2.07593
4504163	0	1	1
4618344	0	1	1	1.81084	2.18446	-0.88837	-0.980419	-0.482708
5024693	0	1	1	-0.745357	-1.27783	0.444849	0.324212	-0.482708
5117442	0	1	1
5119102	0	1	1	0.10671	0.164792	-0.88837	-0.980419	-0.482708
5310518	0	1	1
5407635	0.976	0.024	2	-1.88145	-1.27783	1.77807	1.62884	0.540749
5468543	0	1	1	-1.02938	-1.56635	1.77807	2.28116	-0.482708
5587395	0	1	1	-1.59742	-0.412255	2.44468	0.976528	0.540749
5816299	0	1	1	0.390733	0.453316	-0.88837	0.324212	-0.482708
5883228	0	1	1
5958285	0	1	1	-0.177312	-0.989302	0.444849	2.28116	0.540749
6075751	0	1	1	1.81084	2.18446	-0.88837	-0.980419	-0.482708
6228222	0	1	1	-0.745357	-0.123731	-0.22176	-0.328103	-0.482708
6494013	0	1	1	-0.177312	-0.989302	0.444849	0.324212	-0.482708
6620073	0	1	1	0.390733	0.453316	-0.88837	-0.980419	-0.482708
6783314	0	1	1	0.390733	0.164792	-0.88837	-0.328103	-0.482708
6819334	0	1	1	-0.745357	-1.85487	3.11129	2.93347	-0.482708
6874926	0.016	0.984	1
7505465	0.824	0.176	2	-0.745357	0.164792	0.444849	0.324212	1.56421
7589474	0	1	1
7658000	0	1	1
8083338	0	1	1	1.2428	0.453316	0.444849	-0.328103	-0.482708
8087605	0	1	1	-0.177312	-0.123731	0.444849	0.324212	-0.482708
8190272	0	1	1
8405856	0	1	1	0.10671	-0.123731	-0.22176	-0.980419	-0.482708
8588681	0	1	1	-0.745357	-0.700778	-0.88837	0.324212	-0.482708
8646490	0	1	1	0.390733	-0.123731	1.11146	0.324212	-0.482708
9387521	0	1	1	0.674755	0.741839	-0.22176	-0.980419	-0.482708
9417858	1	0	2	-1.59742	-1.27783	-0.22176	-0.328103	1.56421
9548278	0.025	0.975	1	-0.461334	0.164792	-0.88837	-0.980419	0.540749
9614864	0	1	1	0.390733	0.453316	-0.88837	-0.980419	-0.482708
9725910	0	1	1
10086112	0	1	1
10382621	0	1	1	1.52682	1.31889	-0.88837	-0.980419	-0.482708
10542241	0	1	1
10791838	0	1	1
10835261	1	0	2	-0.840031	-0.989302	-0.88837	-0.980419	1.05248
10882798	0	1	1	-0.461334	-0.700778			0.540749
11251892	0	1	1	1.81084	2.18446	-0.88837	-0.980419	-0.482708
11365231	0	1	1	-0.745357	-0.412255	-0.22176	0.324212	-0.482708
11371550	0	1	1	0.10671	0.741839	-0.88837	0.324212	1.05248
11700747	0	1	1
11772352	0	1	1	0.390733	0.453316	-0.88837	-0.980419	-0.482708
12027203	0	1	1	0.958777	0.741839	-0.88837	-0.980419	-0.482708
12182768	0	1	1	1.2428	0.164792	0.444849	-0.328103	-0.482708
12401259	0	1	1	1.2428	1.03036	-0.88837	-0.980419	-0.482708
12446940	0	1	1	-0.177312	-0.412255	0.444849	0.324212	-0.482708
12678387	1	0	2	-1.02938	-0.412255	-0.22176	0.324212	0.540749
12781133	0	1	1	1.2428	2.18446	-0.88837	-0.980419	-0.482708
12856714	0	1	1	1.52682	1.60741	-0.88837	-0.980419	-0.482708
12913182	0	1	1	1.2428	0.453316			-0.482708
13062398	0	1	1
13225727	0	1	1	1.2428	1.60741	-0.88837	-0.980419	-0.482708
13476256	0	1	1	0.674755	-0.700778	0.444849	0.324212	0.540749
13888823	0	1	1	-0.461334	-0.700778			0.540749
14393059	0	1	1	1.2428	1.31889	-0.88837	-0.980419	-0.482708
14490082	0	1	1	0.10671	-0.123731	0.444849	-0.328103	-0.482708
14773070	0	1	1
15183688	0	1	1	0.390733	-0.412255	0.444849	0.324212	-0.482708
15726313	0	1	1	0.674755	1.60741	-0.88837	-0.980419	-0.482708
15995619	0	1	1
16075540	1	0	2
16152978	1	0	2	-0.177312	-0.412255	-0.22176	0.324212	0.0290205
16197758	0	1	1	1.52682	1.31889	0.444849	-0.328103	-0.482708
16462617	0	1	1
17196415	1	0	2	-1.02938	0.164792	-0.88837	-0.980419	2.07593
17322255	0	1	1	0.10671	-0.123731	-0.88837	-0.980419	-0.482708
17442841	0	1	1	-0.177312	-0.700778	-0.88837	-0.328103	-0.482708
17996463	0	1	1	-0.461334	-0.700778	0.444849	0.324212	-0.482708
18160101	0	1	1
18370697	0	1	1
18497840	0	1	1	1.81084	2.18446	-0.88837	-0.980419	-0.482708
18777484	0	1	1	0.10671	0.741839	-0.88837	-0.980419	-0.482708
18965079	1	0	2	-1.3134	-1.27783	0.444849	1.62884	3.61112
19248611	0	1	1	-1.3134	-1.56635	1.11146	1.62884	-0.482708
19390200	0.882	0.118	2	-1.02938	-0.989302	-0.88837	-0.328103	1.56421
19483595	0	1	1	0.674755	0.164792	-0.22176	-0.328103	-0.482708
19680819	0	1	1	-1.3134	-1.56635	1.77807	1.62884	-0.482708
19986324	0	1	1	0.10671	0.164792	-0.88837	-0.980419	-0.482708
20235934	0	1	1	-0.461334	-0.989302	-0.22176	0.324212	-0.482708
20471738	0	1	1	-1.3134	0.164792	-0.22176	-0.328103	-0.482708
20533841	0	1	1	0.958777	0.164792	-0.22176	-0.980419	-0.482708
20595864	0	1	1	-0.461334	-0.123731	0.444849	-0.980419	-0.482708
20757797	0	1	1	-0.461334	-0.412255	-0.22176	-0.328103	-0.482708
20772771	0	1	1
20846710	0	1	1	-0.461334	-0.989302	0.444849	0.324212	-0.482708
20901455	0	1	1	0.674755	-0.123731	-0.22176	-0.980419	-0.482708
20972096	0	1	1	0.390733	0.453316	-0.88837	0.324212	-0.482708
21269183	0	1	1
22246083	0	1	1	-0.461334	-1.27783	0.444849	0.976528	0.540749
23700175	0	1	1	-0.461334	0.164792	0.444849	0.324212	-0.482708
23818424	0	1	1	-1.88145	-0.123731	-0.88837	-0.328103	-0.482708
24054131	0	1	1	0.674755	-0.123731	-0.22176	-0.328103	-0.482708
24172865	0	1	1	-1.3134	0.164792	-0.22176	0.324212	-0.482708
24834558	0	1	1	-0.461334	-0.989302	1.77807	0.976528	-0.482708
24997822	0	1	1	0.674755	0.453316	-0.88837	-0.980419	-0.482708
25081795	0	1	1	0.958777	1.60741	-0.88837	-0.980419	-0.482708
25537050	0	1	1	0.674755	0.453316	-0.88837	-0.980419	-0.482708
25660638	0.865	0.135	2	-1.88145	-0.989302			1.56421
25686916	0	1	1
25782555	0	1	1
26368558	0	1	1	-1.02938	-0.123731	-0.22176	-0.328103	-0.482708
26455449	0	1	1	0.674755	0.453316	-0.88837	-0.980419	-0.482708
26853668	0	1	1	-0.745357	-0.989302	0.444849	1.62884	-0.482708
26919043	0	1	1
27827542	0.55	0.45	2	-1.59742	-1.27783	0.444849	2.28116	1.56421
28364082	0	1	1	-0.745357	-0.123731	1.11146	0.976528	-0.482708
28444348	0	1	1
28450205	0	1	1	0.390733	0.453316	-0.88837	-0.980419	-0.482708
29223969	0	1	1
29313495	1	0	2
29651492	0	1	1	-0.461334	-0.412255			-0.482708
29654608	0	1	1	0.10671	0.741839	-0.88837	-0.328103	-0.482708
29895079	0	1	1	0.674755	0.453316	-0.88837	-0.980419	-0.482708
30113886	0	1	1
30161092	0	1	1	1.2428	1.03036	-0.88837	-0.980419	-0.482708
30494498	0	1	1	-1.3134	-0.700778	1.77807	2.28116	0.0290205
30640487	0	1	1	0.958777	0.164792	-0.88837	-0.328103	0.540749
30640500	0	1	1	0.390733	0.741839	-0.22176	-0.328103	-0.482708
31265000	0	1	1	0.10671	-0.123731	-0.22176	-0.328103	-0.482708
31272867	0	1	1
31741947	0	1	1
32636997	0	1	1
32764306	1	0	2
32778545	0	1	1	0.10671	-0.989302	0.444849	0.324212	0.540749
32802309	0	1	1	0.390733	-1.27783	1.77807	1.62884	0.540749
32901524	0	1	1
33496398	0	1	1	0.390733	1.31889	0.444849	-0.980419	-0.482708
34042416	0	1	1	0.674755	0.453316	-0.88837	-0.328103	-0.482708
34316104	0	1	1
34805966	0	1	1	-0.745357	-0.700778	0.444849	0.324212	1.05248
34853357	0.019	0.981	1	-1.59742	-1.56635	1.77807	0.976528	0.540749
35251970	0	1	1	0.10671	0.164792	-0.88837	-0.328103	-0.482708
35274245	0	1	1	-0.461334	-1.56635	1.11146	1.62884	0.540749
35299506	0	1	1	0.390733	0.741839	-0.88837	-0.980419	-0.482708
35348132	0	1	1	-1.3134	-1.27783	1.11146	2.28116	-0.482708
35426252	0	1	1	0.958777	1.60741	-0.88837	-0.980419	-0.482708
35604495	0	1	1
35644144	0.351	0.649	1	-0.745357	-0.123731	-0.88837	-0.980419	1.05248
35692763	0	1	1	0.958777	0.453316	-0.88837	-0.980419	-0.482708
35848327	1	0	2	-1.88145	-1.66252	0.444849	0.324212	3.09939
36334532	0	1	1	-1.88145	-1.56635	0.444849	0.324212	-0.482708
36531159	0	1	1	0.10671	-0.412255	-0.88837	0.324212	-0.482708
36876728	0	1	1
37003441	0	1	1	1.2428	1.89593	-0.88837	-0.980419	-0.482708
37084379	0	1	1	-1.3134	-1.56635	1.77807	1.62884	-0.482708
37239344	0	1	1	1.2428	1.31889	-0.88837	0.324212	-0.482708
37295085	0	1	1	-0.461334	-0.989302	0.444849	0.324212	-0.482708
38382108	0	1	1	-0.0826377	0.164792	-0.88837	-0.980419	-0.482708
38538036	0	1	1	0.10671	1.31889	-0.88837	-0.980419	-0.482708
39134609	0	1	1	0.10671	0.453316	-0.22176	0.324212	-0.482708
39582213	0	1	1
39743748	0	1	1	0.390733	-0.412255	1.11146	0.324212	-0.482708
40641106	0	1	1	0.674755	0.741839	-0.88837	-0.980419	-0.482708
41455533	0	1	1	0.958777	1.89593	-0.88837	-0.980419	-0.482708
41610899	0	1	1
41651149	0	1	1	0.674755	-0.700778	1.77807	-0.328103	-0.482708
41741884	0	1	1	0.958777	0.453316			-0.482708
42410758	0.926	0.074	2
42859316	0	1	1
43187247	0	1	1	-0.461334	-0.989302	0.444849	0.324212	0.540749
43443772	0	1	1	-1.59742	-1.27783	1.77807	0.324212	-0.482708
43582316	0	1	1	0.674755	0.164792	-0.22176	0.324212	-0.482708
43646509	0	1	1
44022605	0	1	1	0.958777	1.03036	-0.88837	-0.980419	-0.482708
44230790	0	1	1
44408604	0	1	1					-0.482708
44525034	0	1	1
44635479	0	1	1	0.958777	1.03036	-0.88837	-0.980419	-0.482708
45117551	0	1	1	1.2428	0.741839	-0.88837	-0.980419	0.540749
45265221	0.681	0.319	2	-0.745357	-1.27783	-0.22176	0.324212	1.56421
45544590	0	1	1
45639743	0	1	1	0.958777	0.453316	-0.88837	-0.980419	-0.482708
46056637	1	0	2	-2.16547	-1.56635	2.44468	2.28116	3.09939
46710506	0	1	1	1.81084	1.89593	-0.88837	-0.980419	-0.482708
47140424	0	1	1	-0.0826377	0.741839		-0.328103	-0.482708
47255787	0	1	1	1.2428	0.453316	-0.88837	-0.980419	-0.482708
47950232	0	1	1	-1.02938	-0.700778	0.444849	0.324212	-0.482708
48130816	0	1	1	-0.461334	-0.123731	-0.22176	-0.328103	-0.482708
48653536	0	1	1	0.390733	1.31889	-0.88837	-0.980419	-0.482708
49647668	0	1	1	0.390733	-1.56635	0.444849	2.93347	0.540749
51118651	1	0	2	-1.59742	-1.56635	-0.88837	1.62884	1.56421
51127122	0	1	1	1.81084	2.18446	-0.88837	-0.980419	-0.482708
51387621	0	1	1	-1.02938	-0.700778	0.444849	0.324212	-0.482708
51854322	0	1	1	0.10671	-0.123731	-0.22176	0.976528	-0.482708
52201814	0	1	1	-0.461334	0.741839	-0.88837	-0.328103	0.540749
52259123	0	1	1	1.81084	2.18446	-0.88837	-0.980419	-0.482708
53187026	0	1	1	0.674755	0.164792	-0.88837	-0.328103	-0.482708
53547299	0	1	1	-0.745357	-0.989302	0.444849	0.324212	-0.482708
55250532	0	1	1
56461433	0	1	1	-0.177312	0.164792	0.444849	0.324212	-0.482708
56613235	0	1	1	-1.59742	-1.27783	1.77807	2.28116	0.540749
56772409	0	1	1	0.958777	1.31889	-0.88837	-0.980419	-0.482708
56959831	0	1	1	-0.745357	-0.412255	-0.88837	-0.328103	-0.482708
57018362	0	1	1	1.52682	1.31889	-0.88837	-0.980419	-0.482708
58295562	0.927	0.073	2	-1.02938	-0.989302	0.444849	0.324212	1.56421
59786212	0	1	1	0.390733	0.741839	-0.88837	-0.980419	-0.482708
59943013	0	1	1	-0.461334	-0.700778	0.444849	0.976528	0.540749
60061082	0	1	1	-0.461334	-0.989302	1.11146	0.324212	0.540749
60529283	0	1	1	0.10671	-0.123731	-0.22176	0.324212	-0.482708
61967970	0	1	1	-0.461334	-0.700778	0.444849	0.324212	-0.482708
62259527	0	1	1	1.2428	1.03036	-0.22176	-0.980419	-0.482708
62558275	1	0	2	-1.59742	-1.56635	1.11146	1.62884	3.09939
63434648	0	1	1	0.390733	1.03036	-0.88837	-0.980419	0.540749
63824661	0	1	1	0.10671	-0.123731	-0.88837	0.324212	-0.482708
63868502	0	1	1
64041114	0	1	1	0.10671	0.453316			-0.482708
64631858	0.929	0.071	2	-1.59742	-1.27783			2.58766
64999696	0	1	1	0.958777	1.03036	-0.88837	-0.980419	-0.482708
65788013	0	1	1	0.10671	-0.412255	-0.22176	0.324212	-0.482708
66399325	0	1	1	0.390733	0.453316	-0.88837	-0.328103	-0.482708
67045739	0	1	1	0.674755	0.164792	-0.88837	-0.980419	-0.482708
67351330	0	1	1	-0.461334	-0.412255	0.444849	0.324212	-0.482708
67673473	0	1	1	0.958777	1.03036	-0.88837	-0.980419	-0.482708
67908368	0	1	1	-0.177312	0.741839	1.11146	0.976528	-0.482708
68019856	0	1	1	0.674755			0.324212	-0.482708
68043706	0	1	1	0.10671	-0.412255	0.444849	0.324212	-0.482708
68344471	0	1	1	-0.177312	-0.123731	-0.22176	-0.328103	-0.482708
68592980	0.005	0.995	1	-0.177312	-0.989302	0.444849	0.324212	0.540749
68596408	0	1	1	-1.02938	-0.700778	0.444849	0.324212	0.540749
68944230	0	1	1	0.958777	1.31889	-0.88837	-0.980419	-0.482708
69271017	0	1	1
69427017	0	1	1	-0.461334	-0.412255	0.444849	0.324212	-0.482708
69855578	0	1	1	1.81084	1.60741	0.444849	-0.980419	-0.482708
70224343	0	1	1	-0.177312	-0.412255	-0.88837	-0.328103	-0.482708
70404671	0	1	1	-0.461334	-0.700778	1.11146	0.976528	0.540749
71429502	0	1	1
72043596	0	1	1	-0.745357	0.164792			-0.482708
73286102	0	1	1	1.2428	1.89593	-0.88837	-0.980419	-0.482708
74946055	0	1	1	-0.461334	-0.123731	1.11146	0.976528	-0.482708
75097341	0	1	1	1.2428	1.03036	-0.22176	-0.328103	-0.482708
75148387	0	1	1	0.10671	-0.123731	0.444849	0.324212	-0.482708
76131390	0	1	1
76309447	0	1	1	0.674755	0.453316	0.444849	0.324212	-0.482708
77106717	1	0	2
77420282	0	1	1	0.10671	-0.412255	0.444849	0.324212	-0.482708
78980173	0	1	1	0.10671	1.03036	-0.88837	-0.980419	-0.482708
79083968	0.001	0.999	1	-0.461334	-0.700778	1.11146	1.62884	0.540749
79899813	0	1	1	0.674755	1.03036	-0.88837	-0.328103	0.540749
80018832	0	1	1	0.958777	1.31889	-0.88837	-0.980419	-0.482708
80066134	0	1	1	0.674755	0.741839	-0.88837	-0.980419	-0.482708
80088678	0	1	1	0.390733	0.453316	-0.22176	-0.328103	-0.482708
80308224	0	1	1	-0.745357	-0.700778	0.444849	0.324212	-0.482708
80540883	1	0	2
80574622	0	1	1	1.52682	2.18446	-0.88837	-0.980419	-0.482708
80574658	0	1	1	1.2428	1.31889	-0.88837	-0.980419	-0.482708
80585660	0	1	1	0.390733	0.164792	-0.22176	-0.328103	-0.482708
80589897	0	1	1	0.674755	-0.123731	0.444849	-0.980419	-0.482708
80683650	0	1	1
80700028	1	0	2	-1.02938	-0.989302	0.444849	0.324212	2.58766
80719332	0	1	1	0.674755	1.60741	-0.88837	-0.980419	-0.482708
80722022	0	1	1	0.10671	0.741839	-0.22176	-0.328103	-0.482708
80774305	0	1	1	1.52682	0.741839	0.444849	0.324212	-0.482708
80836614	0	1	1	0.10671	1.03036	0.444849	0.324212	-0.482708
80852803	0	1	1	1.2428	1.60741	-0.88837	-0.980419	-0.482708
80859121	0.751	0.249	2	-0.745357	-1.56635	3.11129	0.976528	1.56421
80865937	0	1	1	-1.3134	-0.123731	-0.88837	-0.328103	-0.482708
80879895	0	1	1	0.674755	0.164792	-0.88837	-0.328103	-0.482708
81035209	0	1	1	0.10671	-0.412255	-0.22176	-0.328103	-0.482708
81066265	1	0	2	-2.44949	-2.1434	3.11129	2.93347	3.09939
81219259	0	1	1	-0.177312	-0.700778	1.11146	0.976528	-0.482708
81276154	1	0	2
81371255	0	1	1
81411836	0	1	1
81496300	0	1	1	-0.177312	-1.27783	0.444849	0.324212	-0.482708
81577827	0	1	1	0.674755	-0.123731	0.444849	0.324212	-0.482708
81598654	0	1	1	1.2428	1.60741	-0.88837	-0.980419	-0.482708
81625116	1	0	2	-1.02938	-0.700778	0.444849	1.62884	0.540749
81655843	0	1	1	0.390733	0.164792	-0.88837	-0.980419	-0.482708
81802973	0	1	1	0.958777	1.03036	-0.88837	0.324212	-0.482708
81831783	0	1	1	0.674755	0.453316	-0.88837	-0.980419	-0.482708
81871388	0	1	1	0.10671	0.164792	0.444849	0.324212	-0.482708
81889541	0	1	1	1.2428	0.741839	-0.22176	-0.980419	-0.482708
82087745	1	0	2
82171650	0	1	1	0.674755	-0.508429	-0.88837	-0.980419	-0.482708
82198555	0	1	1	1.81084	2.18446	-0.88837	-0.980419	-0.482708
82311944	0	1	1	0.958777	0.164792	-0.88837	-0.980419	-0.482708
82365491	0	1	1	-0.461334	-0.123731	-0.22176	-0.328103	0.0290205
82439665	0.001	0.999	1	-0.461334	-0.123731	-0.22176	0.976528	2.07593
82463848	0	1	1	0.10671	0.164792	-0.22176	0.324212	-0.482708
82468757	1	0	2
82481913	0	1	1	-1.02938	-0.412255	0.444849	0.324212	0.540749
82512573	0	1	1	-0.745357	-0.412255	0.444849	0.976528	0.540749
82665732	0	1	1	0.390733	1.03036	-0.88837	-0.980419	-0.482708
82724400	0	1	1	0.958777	0.164792	-0.88837	-0.980419	-0.482708
82808565	0	1	1
82820275	0	1	1	-1.02938	-0.700778	0.444849	1.62884	3.09939
82843451	0	1	1	1.2428	0.164792	-0.88837	-0.980419	-0.482708
82844440	0	1	1	-0.177312	0.164792	-0.88837	-0.980419	-0.482708
82861434	1	0	2	-2.35482	-2.43192			4.63458
82882866	0	1	1	0.10671	-0.989302	0.444849	2.28116	-0.482708
82906017	0	1	1	-0.177312	-0.123731	-0.88837	0.324212	-0.482708
83030988	0	1	1	-0.745357	-0.412255	-0.22176	-0.328103	-0.482708
83073471	0	1	1	-0.745357	-1.56635	1.77807	2.28116	-0.482708
83171641	0	1	1	-0.745357	-0.412255	-0.22176	-0.328103	-0.482708
83222797	0	1	1
83229542	1	0	2	-1.02938	-0.700778	0.444849	-0.328103	4.12285
83274340	0	1	1
83274435	0	1	1	1.2428	0.164792	-0.22176	-0.328103	-0.482708
83344363	0	1	1	0.674755	1.03036	-0.88837	-0.980419	-0.482708
83347631	0	1	1	0.958777	1.60741	1.11146	0.324212	-0.482708
83398596	1	0	2
83440739	0	1	1	-1.3134	-0.989302	-0.22176	0.324212	-0.482708
83518085	0	1	1	-0.745357	0.164792	-0.22176	-0.980419	-0.482708
83518110	0	1	1	0.674755	0.453316	-0.88837	-0.980419	-0.482708
83628720	0.989	0.011	2	-1.59742	-0.989302	-0.88837	0.324212	2.07593
83647135	0.02	0.98	1	-1.02938	-0.700778	1.11146	0.324212	0.540749
83651312	0	1	1		-1.27783			0.540749
83675901	0	1	1	-0.745357	-0.700778	1.11146	0.324212	0.540749
83690012	0	1	1	0.958777	-0.123731	-0.88837	-0.980419	-0.482708
83804342	0	1	1	0.10671	-1.27783	-0.22176	0.976528	-0.482708
83850778	1	0	2	-2.16547	-1.85487	3.11129	2.93347	3.61112
83854778	0	1	1	0.958777	0.741839	-0.88837	-0.980419	-0.482708
83910883	0	1	1	0.674755	0.741839	-0.88837	-0.980419	-0.482708
83939755	0	1	1	0.958777	0.741839	0.444849	-0.980419	-0.482708
83948078	0	1	1	-0.745357	-0.412255	3.11129	2.93347	-0.482708
84011630	0	1	1	0.10671	0.164792	-0.88837	-0.980419	-0.482708
84030267	0.004	0.996	1	1.2428	0.453316	-0.88837	-0.980419	0.540749
84057467	0	1	1
84101933	0	1	1
84159532	0	1	1	1.52682	1.03036	-0.88837	-0.980419	-0.482708
84226579	0.958	0.042	2
84245284	0	1	1
84277770	0	1	1	1.2428	0.453316	-0.88837	-0.980419	-0.482708
84334637	0	1	1	-1.02938	-0.700778	0.444849	0.976528	-0.482708
84408935	0	1	1	-1.02938	-0.700778	1.77807	1.62884	0.540749
84541645	0	1	1	1.52682	1.31889	-0.88837	-0.980419	-0.482708
84597887	0	1	1	0.10671	-1.27783	1.77807	1.62884	0.540749
84605710	0	1	1
84696388	0	1	1
84703785	1	0	2	-1.02938	-2.04722		0.324212	3.61112
84766356	0	1	1	1.2428	0.741839	-0.88837	-0.980419	-0.482708
84805822	0	1	1	0.390733	0.741839	-0.88837	-0.980419	-0.482708
84877665	0	1	1	0.10671	0.164792	-0.22176	0.324212	-0.482708
84926840	0	1	1	1.52682	2.18446	-0.88837	-0.980419	-0.482708
84955311	0	1	1	-0.745357	-0.989302			-0.482708
84977539	0	1	1	0.674755	0.164792	-0.88837	-0.980419	-0.482708
84980385	0	1	1
85072962	0	1	1	-0.745357	-0.412255	0.444849	0.324212	-0.482708
85093999	0	1	1	-0.745357	-0.123731	0.444849	0.324212	0.540749
85180262	0	1	1	-1.02938	0.164792			-0.482708
85180464	0	1	1	0.674755	0.164792	-0.88837	-0.328103	0.540749
85403863	1	0	2	-1.59742	-1.66252			4.63458
85423776	0	1	1	1.52682	1.31889	-0.88837	-0.980419	-0.482708
85511924	0	1	1	0.10671	0.164792	-0.22176	-0.328103	-0.482708
85570480	0	1	1
85650863	0	1	1	-0.461334	0.164792	-0.88837	-0.328103	-0.482708
85682169	0	1	1
85689777	0	1	1
85739731	0.006	0.994	1	0.10671	-0.412255	-0.88837	-0.328103	0.540749
85756987	0	1	1	-0.177312	-0.412255	-0.22176	0.324212	-0.482708
85779288	0	1	1
85790486	0	1	1	-1.02938	-0.412255	-0.22176	0.324212	0.540749
85790683	0.03	0.97	1	-1.3134	-0.989302	-0.22176	-0.328103	0.540749
85834774	0.006	0.994	1	-0.461334	-0.123731	-0.88837	-0.328103	0.540749
85881528	0	1	1	-1.59742	-0.989302	0.444849	0.324212	-0.482708
85883529	0	1	1	-0.745357	-1.27783	1.11146		0.540749
85915552	1	0	2	-0.840031	-0.989302			3.61112
85918364	0	1	1	0.10671	-0.412255	0.444849	0.324212	0.540749
86058985	0	1	1	0.674755	-0.123731	0.444849	-0.980419	-0.482708
86091417	1	0	2	-1.3134	-1.27783	1.77807	1.62884	3.61112
86108622	0	1	1	1.52682	1.03036	-0.22176	-0.980419	-0.482708
86217726	1	0	2	-1.88145	-1.85487	1.77807	0.976528	4.63458
86217973	0	1	1	0.390733	-0.412255	1.11146	0.324212	-0.482708
86311682	0	1	1	0.10671	-0.123731	-0.22176	-0.328103	-0.482708
86327726	0	1	1
86404228	0	1	1
86559773	0	1	1	0.674755	0.453316	0.444849	-0.980419	-0.482708
86590584	0	1	1	0.674755	0.453316	-0.22176	0.324212	-0.482708
86597441	0.994	0.006	2	-1.3134	0.164792	0.444849	0.324212	2.07593
86603872	1	0	2	-2.16547	-2.43192			3.61112
86606164	1	0	2	-0.461334	-0.412255	-0.88837	0.976528	3.61112
86631407	0	1	1	-0.177312	-0.700778	0.444849	0.976528	-0.482708
86631640	0	1	1	0.390733	0.164792	-0.22176	-0.980419	-0.482708
86724224	0	1	1	1.2428	2.18446	-0.88837	-0.980419	-0.482708
86785601	0	1	1	0.674755	1.89593	-0.88837	-0.980419	-0.482708
86786998	0	1	1
86792495	0	1	1	0.958777	0.741839	-0.22176	-0.980419	-0.482708
86818637	0	1	1
86850268	0	1	1	0.390733	0.741839	-0.88837	-0.980419	-0.482708
86929205	0	1	1	0.390733	0.164792	-0.88837	-0.980419	-0.482708
86998337	0	1	1	0.958777	0.164792	0.444849	-0.328103	-0.482708
86998363	0	1	1	1.81084	2.18446	-0.88837	-0.980419	-0.482708
87036473	0	1	1	0.674755	0.741839	-0.88837	-0.980419	-0.482708
87066179	0.005	0.995	1	-0.461334	-0.700778	0.444849	0.976528	0.540749
87157304	0	1	1	-0.745357	-0.412255	-0.88837	-0.328103	-0.482708
87390213	0	1	1	-0.745357	-0.412255	0.444849	0.324212	-0.482708
87426550	0	1	1
87521128	0	1	1	0.958777	1.31889	0.444849	-0.328103	-0.482708
87524632	0	1	1	-2.16547	-2.1434	3.11129	2.28116	0.540749
87611742	0	1	1	0.10671	0.453316	-0.88837	-0.980419	-0.482708
87638931	1	0	2
87742303	0	1	1	1.81084	2.18446	-0.88837	-0.980419	-0.482708
87769559	0	1	1	-0.461334	-0.123731	-0.88837	-0.980419	-0.482708
87851108	0	1	1
87898782	0	1	1	1.52682	1.89593	-0.88837	-0.980419	-0.482708
87936715	0	1	1	0.10671	0.741839	-0.88837	-0.328103	-0.482708
88063819	0	1	1	0.674755	0.453316	-0.88837	-0.980419	-0.482708
88071818	0	1	1
88133246	0	1	1	0.390733	0.741839	-0.88837	-0.980419	-0.482708
88157639	0	1	1	-1.02938	-0.989302	0.444849	0.324212	0.540749
88312115	1	0	2	-1.59742	-2.43192	3.11129	2.93347	4.63458
88409244	0.952	0.048	2
88409328	0	1	1	1.81084	1.89593	-0.88837	-0.980419	-0.482708
88493310	0	1	1	-0.177312	-0.700778	0.444849	0.324212	0.540749
88544304	0.995	0.005	2	-1.02938	-1.27783	1.77807	0.324212	-0.482708
88556542	0	1	1	-1.59742	-1.27783	1.77807	1.62884	1.56421
88556583	0	1	1	0.390733	-0.412255	-0.22176	-0.328103	-0.482708
88607223	0	1	1	0.958777	1.31889	-0.88837	-0.980419	-0.482708
88671120	0	1	1	-0.177312	-0.989302	1.77807	0.976528	0.540749
88817859	0	1	1	0.390733	1.31889	-0.22176	-0.980419	-0.482708
88818485	0	1	1
88879470	0	1	1	-1.02938	-0.700778	1.77807	0.976528	0.540749
88885786	0	1	1	-0.177312	-0.700778	1.11146	0.976528	-0.482708
88961161	0	1	1
89075275	0.003	0.997	1	-0.461334	-0.123731	-0.22176	0.324212	0.540749
89177627	0	1	1	1.2428	2.18446	-0.88837	-0.980419	-0.482708
89201529	0	1	1	0.674755	-0.123731	-0.22176	0.324212	-0.482708
89242214	0	1	1	-1.02938	-0.700778	3.11129	2.93347	0.540749
89254385	0	1	1	0.958777	1.31889	-0.88837	-0.328103	-0.482708
89352847	0	1	1	0.674755	0.164792	-0.22176	-0.328103	-0.482708
89368340	0	1	1	1.2428	0.741839	-0.88837	0.324212	0.540749
89581736	0	1	1	0.674755	-0.123731	-0.22176	0.324212	-0.482708
89582406	0	1	1	0.958777	1.03036	-0.88837	-0.328103	-0.482708
89624013	0	1	1	-0.461334	0.164792	-0.22176	0.324212	-0.482708
89655239	0	1	1	1.2428	1.31889	-0.88837	-0.980419	-0.482708
89850261	0	1	1	0.10671	1.31889	-0.22176	-0.980419	-0.482708
89879130	0	1	1
89879204	0	1	1	0.390733	-0.989302	0.444849	1.62884	-0.482708
89922215	0	1	1	1.2428	1.89593	-0.88837	-0.980419	-0.482708
89927040	0	1	1
89978738	0	1	1	1.2428	0.453316	0.444849	-0.980419	-0.482708
89987228	0	1	1	0.390733	-0.412255	-0.22176	-0.328103	-0.482708
90093736	0	1	1	0.674755	-0.123731	-0.88837	-0.980419	-0.482708
90122551	0	1	1
90127836	0	1	1	-0.177312	-0.123731	0.444849	0.324212	-0.482708
90140346	0.384	0.616	1	0.10671	-1.27783	-0.88837	0.324212	1.56421
90184751	0	1	1	0.674755	0.741839	-0.22176	-0.328103	-0.482708
90239708	0	1	1	1.81084	2.18446	-0.88837	-0.980419	-0.482708
90533635	0	1	1	-0.177312	0.453316	0.444849	0.976528	-0.482708
90766142	0	1	1
90811994	0	1	1
90836959	0	1	1	0.674755	-0.412255	0.444849	0.324212	-0.482708
90837546	0	1	1	1.52682	1.89593	-0.88837	-0.980419	-0.482708
90879018	0.657	0.343	2	-1.3134	-1.85487	1.77807	1.62884	1.56421
90899439	0	1	1	0.390733	0.453316	-0.88837	-0.980419	-0.482708
90899712	0	1	1	-0.745357	-0.123731			-0.482708
90984709	0	1	1
91027068	0.01	0.99	1	0.10671	-0.700778	-0.22176	-0.980419	0.540749
91042401	0	1	1	-2.16547	-1.27783	3.11129	2.93347	3.09939
91064296	0	1	1	0.674755	-0.412255	1.11146	0.324212	-0.482708
91291437	0	1	1	-0.745357	0.164792	0.444849	0.324212	-0.482708
91419614	0	1	1	1.81084	2.18446	-0.88837	-0.980419	-0.482708
91466076	0	1	1	-1.02938	-0.412255	0.444849	-0.328103	-0.482708
91473287	1	0	2
91494020	0	1	1	1.2428	1.03036	-0.88837	-0.980419	-0.482708
91494763	0	1	1	0.390733	0.453316	-0.88837	0.324212	0.540749
91547097	1	0	2
91751922	1	0	2
91877975	0	1	1	0.958777	0.453316	-0.22176	0.324212	-0.482708
91987787	1	0	2	-1.3134	-1.27783	1.77807	1.62884	3.09939
91988431	0.985	0.015	2	-1.3134	-1.56635	3.11129	2.28116	0.540749
92044956	0	1	1
92067969	0	1	1	-0.461334	-0.123731	-0.88837	-0.328103	-0.482708
92098407	1	0	2	-1.59742	-1.66252		0.976528	3.61112
92204187	0	1	1	0.390733	0.164792	-0.88837	-0.980419	-0.482708
92349688	0	1	1
92355773	0	1	1	-0.461334	-0.700778	0.444849	0.324212	-0.482708
92368641	0	1	1	1.81084	2.18446	-0.88837	-0.980419	-0.482708
92372263	0	1	1
92395935	0	1	1	-0.461334	-0.700778	0.444849	0.324212	-0.482708
92396066	0	1	1	-1.88145	-1.56635	3.11129	2.93347	-0.482708
92624804	0	1	1
92692167	0	1	1	0.10671	0.164792	0.444849	-0.328103	0.540749
92736014	0	1	1	0.390733	-0.412255	0.444849	0.324212	-0.482708
92778763	0	1	1
92790254	0	1	1	-1.02938	-0.412255	-0.88837	-0.980419	0.540749
92857953	1	0	2	-0.177312	0.453316	-0.22176	-0.980419	-0.482708
92861381	0	1	1	-1.02938	-0.123731	-0.88837	-0.328103	2.07593
92967366	0.923	0.077	2	-0.745357	-0.412255	0.444849	0.976528	0.540749
93039248	0	1	1	-2.16547	-0.412255	0.444849	1.62884	0.540749
93058243	0	1	1
93221433	0	1	1	-0.177312	0.453316	-0.88837	-0.980419	-0.482708
93251747	0	1	1	0.958777	0.164792	-0.88837	-0.328103	-0.482708
93257187	0	1	1	-0.745357	-0.412255	1.11146	0.324212	-0.482708
93293646	0	1	1
93394756	0	1	1	-1.59742	-0.989302	0.444849	1.62884	-0.482708
93462293	0	1	1	1.81084	2.18446	-0.88837	-0.980419	-0.482708
93478968	0	1	1	0.390733	-0.123731	-0.88837	-0.328103	-0.482708
93503101	0	1	1	-0.177312	-1.27783	1.77807	1.62884	-0.482708
93586638	0	1	1
93719949	0	1	1	0.958777	-0.123731	-0.22176	-0.328103	-0.482708
93720379	0.012	0.988	1	-0.745357	-0.123731	-0.22176	0.324212	0.540749
93740314	0	1	1	0.674755	0.741839	-0.88837	-0.980419	-0.482708
94123099	0	1	1	0.10671	-0.412255	-0.22176	-0.328103	-0.482708
94182145	0	1	1
94290110	0	1	1	0.390733	-0.700778	1.77807	0.324212	-0.482708
94297768	0	1	1	-1.3134	-0.412255	-0.22176	0.976528	0.540749
94380742	1	0	2	-1.59742	-1.27783	2.44468	0.324212	2.58766
94399830	0.002	0.998	1	0.674755	0.453316	-0.88837	0.324212	0.540749
94408254	0	1	1	-1.21873	-0.412255	0.444849	0.324212	-0.482708
94467090	0	1	1	1.05345	-0.123731	-0.88837	-0.980419	-0.482708
94526194	0	1	1	1.43215	2.18446	-0.88837	-0.980419	-0.482708
94538753	0	1	1	-1.3134	-0.700778	-0.22176	0.976528	1.56421
94548996	0	1	1	1.52682	2.18446			-0.482708
94557340	0.956	0.044	2	-2.44949	-0.989302	-0.22176	0.976528	0.540749
94778891	0.996	0.004	2	-2.16547	-0.700778	0.444849	0.324212	0.540749
94799709	0	1	1	0.674755	-0.123731	0.444849	-0.328103	-0.482708
94804595	0	1	1	-1.59742	-1.56635	1.77807	2.28116	0.540749
94813274	1	0	2	-1.88145	-1.27783	3.11129	2.93347	1.05248
94994900	0	1	1	0.674755	1.03036	-0.88837	-0.980419	-0.482708
95008947	0	1	1	0.390733	-0.412255	-0.88837	-0.980419	-0.482708
95106064	0	1	1	0.674755	1.03036	-0.88837	-0.980419	-0.482708
95106089	0	1	1
95121574	1	0	2	-1.59742	-1.27783	1.77807	1.62884	2.58766
95132157	0	1	1	-0.745357	-0.700778	0.444849	1.62884	0.540749
95169194	0	1	1	1.81084	2.18446	-0.88837	-0.980419	-0.482708
95183615	0	1	1	0.10671	0.164792	-0.22176		-0.482708
95339534	0	1	1
95357677	0	1	1	0.958777	1.60741	-0.88837	-0.980419	-0.482708
95394112	0	1	1
95424343	0	1	1	-1.21873	-1.27783	1.11146	0.976528	-0.482708
95648540	0	1	1	-1.59742	0.453316	-0.88837	-0.980419	0.540749
95689423	0	1	1	-0.461334	-0.123731	-0.22176	-0.980419	-0.482708
95689831	0	1	1	0.958777	1.03036			-0.482708
95758018	0	1	1	0.674755	-0.123731	-0.22176	-0.980419	-0.482708
96025798	0	1	1
96025804	0	1	1
96025819	0	1	1	0.674755	0.453316	-0.88837	-0.328103	-0.482708
96049736	0.006	0.994	1	-0.461334	-1.56635	0.444849	0.324212	0.540749
96050052	0	1	1	1.2428	1.31889	-0.88837	-0.980419	-0.482708
96115696	0	1	1	0.10671	-0.123731	0.444849	-0.328103	-0.482708
96213117	0	1	1	-1.59742	-1.56635	1.77807	2.28116	0.540749
96321294	0	1	1	1.81084	2.18446	-0.88837	-0.980419	-0.482708
96321438	0	1	1	0.958777	0.453316	-0.88837	-0.980419	-0.482708
96360540	1	0	2	-0.745357	-0.989302	0.444849	0.324212	2.07593
96374666	0	1	1	0.958777	0.741839	-0.22176	-0.980419	-0.482708
96419252	0	1	1	1.2428	-0.123731			-0.482708
96456134	0	1	1	0.10671	-0.123731	-0.88837	-0.328103	-0.482708
96492549	0	1	1	-1.88145	-1.56635	1.11146	2.28116	0.540749
96892114	0	1	1	0.390733	-0.412255			-0.482708
96919643	0	1	1	1.2428	1.03036	-0.22176	0.324212	-0.482708
97039103	0	1	1	1.2428	1.03036	-0.22176	-0.980419	-0.482708
97039593	0	1	1	-0.745357	-0.700778	0.444849	0.324212	-0.482708
97093337	0	1	1	0.390733	-0.123731	-0.88837	-0.980419	-0.482708
97105253	0	1	1	0.674755	1.03036	-0.22176	-0.980419	-0.482708
97117684	0	1	1	-0.177312	-0.123731	0.444849	0.324212	-0.482708
97218046	0.719	0.281	2	-1.3134	-1.56635	0.444849	0.976528	1.56421
97220954	0	1	1	0.674755	-0.123731	1.11146	0.324212	-0.482708
97237619	0	1	1	1.2428	0.164792	-0.88837	-0.980419	-0.482708
97502306	0	1	1	1.52682	1.03036	-0.22176	-0.328103	-0.482708
97502312	1	0	2	-1.02938	-0.123731	-0.88837	-0.328103	2.58766
97527714	0	1	1	1.2428	1.31889	-0.88837	-0.980419	-0.482708
97542706	0	1	1	0.958777	0.453316	-0.88837	-0.980419	-0.482708
97878136	0	1	1	0.390733	1.03036	-0.88837	-0.980419	-0.482708
98027451	0	1	1	0.390733	0.164792	-0.88837	-0.980419	-0.482708
98070270	0.025	0.975	1	-1.59742	-1.27783	0.444849	0.324212	0.540749
98339835	0	1	1	-0.461334	-0.412255	2.44468	0.324212	-0.482708
98508099	1	0	2	-0.461334	-0.412255	0.444849	0.324212	2.58766
98549919	1	0	2	-1.88145	-0.989302	0.444849	2.28116	3.09939
98754558	0	1	1	0.958777	0.164792	-0.88837	-0.328103	-0.482708
98773861	0.006	0.994	1	-1.02938	-1.56635	0.444849	0.976528	0.540749
98777547	0	1	1	0.10671	0.164792	-0.88837	-0.328103	-0.482708

## Sheet: 2class MSZ2 Pivot
	Spaltenbeschriftungen
Werte	(Leer)	1	2	Gesamtergebnis
physical health		0.159864	-1.37193	1.92846e-15
mental health		0.133413	-1.14493	1.68956e-16
anxiety		-0.0855084	0.827795	-1.19205e-16
depression		-0.101086	0.93659	-5.38557e-16
functional impairment		-0.257072	2.2155	2.43703e-15

## Sheet: 3class model
ID	c3_probc1	c3_probc2	c3_probc3	classes	ZGPH_12	ZGPH_90	ZGMH_12	ZGMH_90	Zphq_anx_12	Zphq_anx_90	Zphq_dep_12	Zphq_dep_90	Zfunctionalitystatus_90	Zfunctionalitystatus_12
167072	0.06	0.94	0	1	-1.3134		-0.412255		1.77807		1.62884			-0.482708
172274	0	1	0	1	0.10671	-0.43175	-0.412255	-0.366299	-0.88837	0.457491	0.324212	-0.316938	-0.453303	-0.482708
216208	0	1	0	1		0.708391		-0.0724624		-0.949389		-1.00696	-0.453303
216323	0	1	0	1	0.958777	0.138321	0.453316	-0.366299	0.444849	0.457491	-0.980419	0.373088	-0.453303	-0.482708
218516	0	1	0	1	0.674755	0.993427	0.453316	0.515211	-0.88837	-0.949389	-0.980419	-1.00696	-0.453303	-0.482708
222095	0	1	0	1	-1.3134	-1.00182	-1.27783	-0.366299	3.11129	1.16093	1.62884	0.373088	-0.453303	-0.482708
225343	0.994	0.006	0	2	-0.177312	-0.43175	-0.123731	-0.660136	0.444849	0.457491	0.324212	0.373088	0.544666	0.540749
228967	0	1	0	1	0.674755	0.993427	1.31889	1.39672	-0.22176	0.457491	-0.328103	-0.316938	-0.453303	-0.482708
231280	0	1	0	1	-0.461334	-0.43175	-0.123731	-0.0724624	0.444849	0.457491	0.324212	0.373088	-0.453303	-0.482708
232239	0	1	0	1	-1.59742	-1.28686	-0.123731	-0.660136	1.77807	1.86437	0.976528	1.06311	-0.453303	-0.482708
246485	0.75	0.25	0	2	-1.3134		-0.989302		-0.22176		-0.328103			0.540749
247787	0	1	0	1		0.138321		-0.0724624		-0.245949		-0.316938	-0.453303
264242	0	0	1	3	-1.88145	-2.14196	-0.989302	-0.953973	3.11129	1.86437	2.93347	2.44316	3.53857	2.58766
267030	0	0	1	3		-1.57189		-1.24781					2.5406
267555	0	1	0	1		0.423356		0.221374		-0.949389		-1.00696	-0.453303
269925	0	1	0	1	-1.21873	-2.14196	-0.123731	-0.953973	0.444849	2.56781	1.62884	1.06311	-0.453303	-0.482708
273440	0	1	0	1	-0.177312	-0.43175	-0.412255	-0.953973	0.444849	0.457491	0.976528	0.373088	-0.453303	-0.482708
275504	0	1	0	1		-0.43175		0.221374		0.457491		0.373088	-0.453303
284871	0	1	0	1	0.674755	0.423356	0.164792	-0.0724624	-0.22176	-0.245949	-0.328103	0.373088	-0.453303	-0.482708
303885	0	1	0	1	-0.177312	-0.146714	-0.123731	-0.0724624	0.444849	0.457491	0.324212	0.373088	-0.453303	-0.482708
309929	0	1	0	1	-0.745357	-0.716785	-0.700778	-0.660136	-0.22176	-0.949389	0.324212	-1.00696	-0.453303	0.540749
319257	0	1	0	1	0.958777	0.708391	0.164792	-0.0724624	0.444849	0.457491	0.324212	0.373088	-0.453303	-0.482708
325167	0.017	0.983	0	1	0.674755		-0.412255		-0.22176		0.324212			-0.482708
325762	0	1	0	1	0.10671	0.138321	0.164792	0.221374	-0.88837	-0.245949	-0.980419	-0.316938	-0.453303	-0.482708
328383	0.255	0.745	0	1	-1.59742	-1.28686	-0.989302	-0.366299	1.11146	0.457491	0.976528	0.373088	0.0456817	1.05248
328786	0	1	0	1	0.674755	0.993427	1.60741	1.39672	-0.88837	-0.949389	-0.980419	-1.00696	-0.453303	-0.482708
332025	0.992	0	0.008	2	-1.3134	-1.28686	-0.700778	-0.660136	-0.22176	-0.245949	0.324212	0.373088	2.04162	0.540749
334595	0	1	0	1	-0.745357	-0.146714	-0.412255	-0.660136	1.77807	0.457491	0.324212	0.373088	-0.453303	-0.482708
341532	0.063	0.937	0	1	-1.59742		-1.56635		2.44468		2.93347			-0.482708
353264	0	1	0	1	-0.461334	0.423356	0.164792	0.221374	-0.22176	-0.245949	0.324212	0.373088	-0.453303	-0.482708
353467	0	0	1	3	-1.3134	-1.85693	-1.27783	-1.54165	-0.22176	1.16093	-0.328103	1.75314	3.03959	2.58766
379520	0	1	0	1	0.958777	0.708391	0.453316	0.221374	-0.22176	0.457491	-0.328103	-0.316938	-0.453303	-0.482708
397152	0	1	0	1	1.2428	1.27846	1.31889	1.10289	-0.88837	-0.949389	-0.328103	-1.00696	-0.453303	-0.482708
431760	0	1	0	1	-0.745357	-1.19184	-0.412255	-0.856027	-0.22176		0.324212		-0.453303	-0.482708
570303	0.995	0.005	0	2	-0.461334	-0.43175	-1.27783	-0.366299	-0.22176	-0.949389	-0.328103	-0.316938	0.544666	0.540749
599272	0	1	0	1	-1.59742	-0.716785	-0.989302	-0.953973	1.11146	0.457491	0.324212	0.373088	-0.453303	-0.482708
645758	0	1	0	1	-0.461334	0.423356	-0.123731	0.515211	-0.88837	-0.949389	-0.328103	-1.00696	-0.453303	-0.482708
755556	0	1	0	1	0.958777	1.27846	0.453316	0.515211	-0.88837	-0.949389	-0.980419	-1.00696	-0.453303	-0.482708
768971	0	1	0	1	0.10671	0.993427	-1.27783	-1.24781	1.11146		2.28116		-0.453303	-0.482708
774093	0	1	0	1	-0.745357	0.423356	-0.123731	0.221374	0.444849	-0.949389	0.324212	-0.316938	-0.453303	-0.482708
775552	0	1	0	1	0.674755	0.993427	0.741839	0.515211	-0.22176	-0.245949	-0.328103	-0.316938	-0.453303	-0.482708
789835	0	1	0	1	0.10671	0.423356	-0.989302	-0.953973	0.444849	0.457491	0.324212	0.373088	-0.453303	-0.482708
791103	0.01	0.99	0	1	-0.177312	0.423356	-0.412255	-0.366299	-0.88837	0.457491	-0.328103	0.373088	0.0456817	-0.482708
851525	0	1	0	1	-0.177312	0.138321	-0.989302	-0.0724624	2.44468	0.457491	1.62884	0.373088	-0.453303	-0.482708
880529	0	1	0	1	0.390733	0.993427	-0.123731	-0.366299	0.444849	-0.245949	-0.328103	-0.316938	-0.453303	-0.482708
991621	0	1	0	1		0.993427		-1.54165		1.86437		2.44316	-0.453303
1079385	0	1	0	1		0.708391		0.515211		-0.949389		-1.00696	-0.453303
1245069	0	1	0	1	-1.02938	-1.00182	-0.700778	-0.953973	1.77807	0.457491	1.62884	0.373088	-0.453303	1.05248
1326240	0	1	0	1	0.958777	0.423356	0.453316	-0.0724624	0.444849	0.457491	-0.980419	0.373088	-0.453303	-0.482708
1430969	0.02	0.98	0	1	0.296059		-0.123731		0.444849		0.976528			-0.482708
1691953	0	1	0	1	0.390733	0.423356	0.453316	1.10289	-0.88837	-0.949389	-0.980419	-1.00696	-0.453303	-0.482708
1743054	0	1	0	1	0.958777	0.423356	0.741839	0.515211	-0.88837	0.457491	-0.980419	0.373088	-0.453303	-0.482708
1760475	0	1	0	1	-1.02938	-0.43175	-0.989302	-0.660136	1.77807	0.457491	0.324212	0.373088	-0.453303	-0.482708
1767864	0	1	0	1	-1.02938	-1.85693	-0.700778	-1.83548	-0.88837	-0.949389	-0.328103	0.373088	-0.453303	-0.482708
1776403	0	1	0	1	-0.745357	0.423356	1.03036	1.10289	-0.88837	-0.245949	-0.328103	-0.316938	-0.453303	-0.482708
1794458	0	1	0	1	-0.745357	-0.716785	-1.27783	-0.953973	1.77807	1.16093	0.324212	0.373088	-0.453303	0.540749
1799594	0.065	0.935	0	1	-0.461334		-0.123731		-0.88837		-0.980419			-0.482708
1838741	0	1	0	1	0.10671	-0.146714	-0.123731	-0.953973	-0.22176	-0.245949	0.324212	0.373088	-0.453303	-0.482708
1878832	0	0	1	3		-1.57189		-1.83548		1.86437		3.13319	2.5406
1951408	0.995	0.005	0	2	-1.02938	-0.716785	-0.123731	-0.0724624	0.444849	0.457491	0.324212	0.373088	0.544666	0.540749
2066002	0	1	0	1	0.674755	0.708391	0.741839	0.809048	-0.22176	-0.245949	-0.328103	-0.316938	-0.453303	-0.482708
2267609	0	1	0	1	0.958777	-0.43175	0.164792	-0.0724624		0.457491		0.373088	-0.453303	-0.482708
2303764	0	1	0	1	0.674755	0.708391	0.164792	0.221374	-0.22176	0.457491	-0.980419	0.373088	-0.453303	-0.482708
2434947	0	1	0	1		0.423356		-0.0724624		1.86437		0.373088	-0.453303
2567174	0	1	0	1	-1.02938	-0.43175	-1.27783	-0.660136	-0.22176	1.16093	0.324212	0.373088	-0.453303	-0.482708
2754058	0	1	0	1	1.52682	1.5635	1.89593	2.27823	-0.88837	-0.949389	-0.980419	-1.00696	-0.453303	-0.482708
2757273	0.968	0.032	0	2	0.390733	-0.146714	0.453316	0.221374	-0.88837	-0.245949	-0.980419	1.75314	0.544666	-0.482708
2816509	0.01	0.99	0	1	1.52682		2.18446		-0.88837		-0.980419			-0.482708
2824847	0	1	0	1		1.27846		-0.953973		0.457491		0.373088	-0.453303
2967298	0	1	0	1	-0.461334	0.708391	-0.412255	0.221374	0.444849	-0.949389	0.324212	0.373088	-0.453303	-0.482708
2992353	0	1	0	1	-0.177312	-0.43175	-0.412255	-0.660136	0.444849	0.457491	0.324212	0.373088	-0.453303	-0.482708
3353401	0	1	0	1		-0.716785		-0.953973		0.457491		0.373088	-0.453303
3606444	0	1	0	1	1.2428	1.5635	1.03036	1.39672	-0.88837	-0.949389	-0.980419	-1.00696	-0.453303	-0.482708
3653303	0	1	0	1	1.52682	1.5635	1.31889	1.10289	-0.88837	-0.949389	-0.980419	-1.00696	-0.453303	-0.482708
3779710	0	0	1	3		-1.00182		-0.366299		1.86437		1.06311	3.03959
3909586	0	1	0	1	-0.461334	0.708391	-0.412255	-0.366299	0.444849	0.457491	0.324212	0.373088	-0.453303	-0.482708
3937770	0.99	0.01	0	2	-1.3134	-1.85693	-0.700778	-1.54165	-0.88837	1.16093	0.976528	1.06311	0.544666	-0.482708
4073570	0	1	0	1	0.958777	0.993427	1.03036	1.10289	-0.88837	-0.949389	-0.980419	-1.00696	-0.453303	-0.482708
4259135	0	1	0	1		1.5635		1.10289		-0.245949		-1.00696	-0.453303
4259239	0.991	0.009	0	2		-0.811797		-0.953973		1.16093		1.75314	0.544666
4268606	0	1	0	1	-1.59742	1.27846	-1.56635	0.221374	0.444849	-0.245949	0.324212	-1.00696	-0.453303	2.07593
4268911	0	1	0	1	0.10671		-0.700778	-0.856027	1.11146	1.16093	0.324212	0.373088	-0.453303	-0.482708
4321951	0	1	0	1	-0.461334	0.708391	-0.123731	0.515211	-0.22176	-0.245949	0.324212	-0.316938	-0.453303	-0.482708
4392140	0.996	0.004	0	2	-1.02938	-0.716785	-0.989302	-0.366299	1.11146	0.457491	2.28116	0.373088	0.544666	0.540749
4402562	0.009	0.991	0	1	1.52682		1.89593		-0.88837		-0.980419			-0.482708
4444766	1	0	0	2	-1.3134	-1.57189	-1.27783	-0.660136	0.444849	1.16093		1.06311	0.544666	2.07593
4504163	0	1	0	1		1.27846		1.10289		-0.245949		-0.316938	-0.453303
4618344	0	1	0	1	1.81084	1.84853	2.18446	1.9844	-0.88837	-0.949389	-0.980419	-1.00696	-0.453303	-0.482708
5024693	0	1	0	1	-0.745357	-1.28686	-1.27783	-0.660136	0.444849	0.457491	0.324212	0.373088	-0.453303	-0.482708
5117442	0	1	0	1		0.138321		0.515211		0.457491		0.373088	-0.453303
5119102	0	1	0	1	0.10671	0.708391	0.164792	0.515211	-0.88837	-0.949389	-0.980419	-1.00696	-0.453303	-0.482708
5310518	0	1	0	1		-1.00182		-0.366299		-0.949389		-0.316938	-0.453303
5407635	1	0	0	2	-1.88145	-1.28686	-1.27783	-0.953973	1.77807	0.457491	1.62884	1.06311	1.54264	0.540749
5468543	0	1	0	1	-1.02938	-1.00182	-1.56635	-1.24781	1.77807	1.16093	2.28116	2.44316	-0.453303	-0.482708
5587395	0	1	0	1	-1.59742	-1.85693	-0.412255	-1.83548	2.44468	-0.245949	0.976528	-0.316938	-0.453303	0.540749
5816299	0	1	0	1	0.390733	1.27846	0.453316	0.515211	-0.88837	-0.949389	0.324212	0.373088	-0.453303	-0.482708
5883228	0	1	0	1		0.993427		1.10289		-0.949389		-1.00696	-0.453303
5958285	0	1	0	1	-0.177312	-1.00182	-0.989302	-1.24781	0.444849	0.457491	2.28116	1.06311	-0.453303	0.540749
6075751	0.007	0.993	0	1	1.81084		2.18446		-0.88837		-0.980419			-0.482708
6228222	0	1	0	1	-0.745357	-0.716785	-0.123731	-0.953973	-0.22176	-0.245949	-0.328103	0.373088	-0.453303	-0.482708
6494013	0.962	0.038	0	2	-0.177312	-1.00182	-0.989302	-1.24781	0.444849	1.16093	0.324212	1.75314	0.544666	-0.482708
6620073	0	1	0	1	0.390733	0.993427	0.453316	0.809048	-0.88837	-0.245949	-0.980419	-0.316938	-0.453303	-0.482708
6783314	0	1	0	1	0.390733	-0.146714	0.164792	-0.660136	-0.88837	-0.245949	-0.328103	1.06311	-0.453303	-0.482708
6819334	0.02	0.98	0	1	-0.745357		-1.85487		3.11129		2.93347			-0.482708
6874926	1	0	0	2		0.423356		-0.660136		-0.949389		-0.316938	1.04365
7505465	0.783	0.025	0.193	2	-0.745357		0.164792		0.444849		0.324212			1.56421
7589474	0	1	0	1		-1.28686		-1.24781		1.16093		1.75314	-0.453303
7658000	0	1	0	1		-1.00182		0.221374		-0.949389		0.373088	-0.453303
8083338	0	1	0	1	1.2428	0.708391	0.453316	0.809048	0.444849	-0.949389	-0.328103	-1.00696	-0.453303	-0.482708
8087605	0	1	0	1	-0.177312	0.138321	-0.123731	-0.0724624	0.444849	1.16093	0.324212	0.373088	-0.453303	-0.482708
8190272	0	1	0	1		0.138321		-1.54165		1.16093		1.06311	-0.453303
8405856	0	1	0	1	0.10671	-0.716785	-0.123731	-0.0724624	-0.22176	-0.245949	-0.980419	1.06311	-0.453303	-0.482708
8588681	0.093	0.907	0	1	-0.745357		-0.700778		-0.88837		0.324212			-0.482708
8646490	0	1	0	1	0.390733	0.423356	-0.123731	-0.0724624	1.11146	-0.245949	0.324212	-0.316938	-0.453303	-0.482708
9387521	0	1	0	1	0.674755	0.138321	0.741839	-0.0724624	-0.22176	0.457491	-0.980419	-1.00696	-0.453303	-0.482708
9417858	0	0	1	3	-1.59742	-0.716785	-1.27783	-1.54165	-0.22176	1.16093	-0.328103	-1.00696	2.5406	1.56421
9548278	0.623	0.377	0	2	-0.461334		0.164792		-0.88837		-0.980419			0.540749
9614864	0	1	0	1	0.390733	0.993427	0.453316	0.515211	-0.88837	-0.245949	-0.980419	-1.00696	-0.453303	-0.482708
9725910	0.993	0.007	0	2		-1.57189		-1.24781		1.86437		1.06311	0.544666
10086112	0.991	0.009	0	2		-1.00182		-1.24781		1.16093		-0.316938	0.544666
10382621	0.009	0.991	0	1	1.52682		1.31889		-0.88837		-0.980419			-0.482708
10542241	0	1	0	1		-1.00182		-0.366299		0.457491		0.373088	-0.453303
10791838	0.994	0.006	0	2		-1.00182		-0.953973		0.457491		0.373088	0.544666
10835261	0	0	1	3	-0.840031	-1.00182	-0.989302	-0.660136	-0.88837	-0.245949	-0.980419	-0.316938	2.5406	1.05248
10882798	0.997	0.003	0	2	-0.461334	-0.716785	-0.700778	-0.0724624		-0.949389		-0.316938	0.544666	0.540749
11251892	0	1	0	1	1.81084	1.5635	2.18446	1.69056	-0.88837	-0.949389	-0.980419	-1.00696	-0.453303	-0.482708
11365231	0	1	0	1	-0.745357	-1.00182	-0.412255	-0.953973	-0.22176	1.86437	0.324212	1.75314	-0.453303	-0.482708
11371550	0	1	0	1	0.10671	-0.716785	0.741839	0.809048	-0.88837	-0.245949	0.324212	0.373088	-0.453303	1.05248
11700747	0	1	0	1		1.27846		1.9844		-0.949389		-1.00696	-0.453303
11772352	0	1	0	1	0.390733	0.423356	0.453316	1.9844	-0.88837	-0.949389	-0.980419	-1.00696	-0.453303	-0.482708
12027203	0	1	0	1	0.958777	0.423356	0.741839	0.809048	-0.88837	-0.245949	-0.980419	-1.00696	-0.453303	-0.482708
12182768	0	1	0	1	1.2428	0.993427	0.164792	0.515211	0.444849	-0.245949	-0.328103	-1.00696	-0.453303	-0.482708
12401259	0.012	0.988	0	1	1.2428		1.03036		-0.88837		-0.980419			-0.482708
12446940	0	1	0	1	-0.177312	0.423356	-0.412255	0.809048	0.444849	-0.245949	0.324212	-1.00696	-0.453303	-0.482708
12678387	1	0	0	2	-1.02938	0.138321	-0.412255	-1.54165	-0.22176	1.86437	0.324212	1.75314	2.04162	0.540749
12781133	0	1	0	1	1.2428	1.27846	2.18446	2.27823	-0.88837	-0.949389	-0.980419	-1.00696	-0.453303	-0.482708
12856714	0	1	0	1	1.52682	0.708391	1.60741	0.515211	-0.88837	-0.949389	-0.980419	-1.00696	-0.453303	-0.482708
12913182	0	1	0	1	1.2428	1.27846	0.453316	0.515211		-0.949389		-1.00696	-0.453303	-0.482708
13062398	0	1	0	1		0.138321		1.9844		-0.949389		-1.00696	-0.453303
13225727	0	1	0	1	1.2428	1.5635	1.60741	1.9844	-0.88837	-0.949389	-0.980419	-1.00696	-0.453303	-0.482708
13476256	0.99	0.01	0	2	0.674755	0.423356	-0.700778	0.221374	0.444849	-0.949389	0.324212	-0.316938	0.544666	0.540749
13888823	0.995	0.005	0	2	-0.461334	-0.146714	-0.700778	-0.953973		0.457491		2.44316	0.544666	0.540749
14393059	0	1	0	1	1.2428	0.993427	1.31889	0.515211	-0.88837	-0.949389	-0.980419	-1.00696	-0.453303	-0.482708
14490082	0	1	0	1	0.10671	0.423356	-0.123731	0.809048	0.444849	-0.245949	-0.328103	-0.316938	-0.453303	-0.482708
14773070	0	1	0	1		-1.00182		-1.24781		1.16093		1.06311	-0.453303
15183688	0	1	0	1	0.390733	-0.146714	-0.412255	-0.660136	0.444849	0.457491	0.324212	0.373088	-0.453303	-0.482708
15726313	0	1	0	1	0.674755	0.993427	1.60741	0.809048	-0.88837	-0.245949	-0.980419	-1.00696	-0.453303	-0.482708
15995619	0.991	0.009	0	2		-0.716785		-0.0724624		0.457491		0.373088	0.544666
16075540	0	0	1	3		-1.00182		-1.24781		0.457491		1.75314	3.03959
16152978	0	0	1	3	-0.177312	-1.28686	-0.412255	-1.24781	-0.22176	-0.245949	0.324212	0.373088	2.5406	0.0290205
16197758	0.005	0.995	0	1	1.52682		1.31889		0.444849		-0.328103			-0.482708
16462617	0	1	0	1		-1.57189		-1.54165		0.457491		1.75314	-0.453303
17196415	0.006	0	0.994	3	-1.02938	-1.28686	0.164792	-0.953973	-0.88837	0.457491	-0.980419	-0.316938	2.04162	2.07593
17322255	0	1	0	1	0.10671	0.423356	-0.123731	0.221374	-0.88837	0.457491	-0.980419	0.373088	-0.453303	-0.482708
17442841	0	1	0	1	-0.177312	0.423356	-0.700778	0.221374	-0.88837	-0.949389	-0.328103	-1.00696	-0.453303	-0.482708
17996463	0	1	0	1	-0.461334	-0.716785	-0.700778	-0.953973	0.444849	0.457491	0.324212	0.373088	-0.453303	-0.482708
18160101	0	1	0	1		-0.146714		-0.660136		0.457491		0.373088	-0.453303
18370697	0	1	0	1		-0.146714		-0.660136		0.457491		0.373088	-0.453303
18497840	0	1	0	1	1.81084	1.27846	2.18446	1.39672	-0.88837	-0.949389	-0.980419	-1.00696	-0.453303	-0.482708
18777484	0	1	0	1	0.10671	0.993427	0.741839	0.809048	-0.88837	-0.949389	-0.980419	-1.00696	-0.453303	-0.482708
18965079	0	0	1	3	-1.3134	-1.28686	-1.27783	-0.953973	0.444849	0.457491	1.62884	2.44316	3.53857	3.61112
19248611	0	1	0	1	-1.3134	-1.00182	-1.56635	-1.24781	1.11146	3.27125	1.62884	2.44316	-0.453303	-0.482708
19390200	1	0	0	2	-1.02938	-1.00182	-0.989302	-0.953973	-0.88837	0.457491	-0.328103	0.373088	1.54264	1.56421
19483595	0	1	0	1	0.674755	0.708391	0.164792	0.221374	-0.22176	-0.949389	-0.328103	-1.00696	-0.453303	-0.482708
19680819	0	1	0	1	-1.3134	-0.43175	-1.56635	0.221374	1.77807	0.457491	1.62884	0.373088	-0.453303	-0.482708
19986324	0.038	0.962	0	1	0.10671		0.164792		-0.88837		-0.980419			-0.482708
20235934	0	1	0	1	-0.461334	0.423356	-0.989302	0.221374	-0.22176	-0.949389	0.324212	-0.316938	-0.453303	-0.482708
20471738	0	1	0	1	-1.3134	-1.00182	0.164792	-0.660136	-0.22176	-0.245949	-0.328103	-0.316938	-0.453303	-0.482708
20533841	0	1	0	1	0.958777	0.423356	0.164792	0.809048	-0.22176	-0.245949	-0.980419	-1.00696	-0.453303	-0.482708
20595864	0	1	0	1	-0.461334	0.423356	-0.123731	0.515211	0.444849	-0.245949	-0.980419	-0.316938	-0.453303	-0.482708
20757797	0.964	0.036	0	2	-0.461334	-0.146714	-0.412255	-0.0724624	-0.22176	-0.245949	-0.328103	-0.316938	0.544666	-0.482708
20772771	0	1	0	1		-0.146714		-0.660136		0.457491		0.373088	-0.453303
20846710	0	1	0	1	-0.461334	-1.57189	-0.989302	-0.660136	0.444849	-0.949389	0.324212	-0.316938	-0.453303	-0.482708
20901455	0	1	0	1	0.674755	-1.00182	-0.123731	-0.660136	-0.22176	0.457491	-0.980419	0.373088	-0.453303	-0.482708
20972096	0	1	0	1	0.390733	0.138321	0.453316	1.10289	-0.88837	0.457491	0.324212	-0.316938	-0.453303	-0.482708
21269183	0	1	0	1		-1.00182		-1.24781		0.457491		0.373088	-0.453303
22246083	0.992	0.008	0	2	-0.461334	-0.716785	-1.27783	-1.54165	0.444849	1.86437	0.976528	2.44316	0.544666	0.540749
23700175	0	1	0	1	-0.461334	-0.811797	0.164792	-0.366299	0.444849	-0.949389	0.324212	-0.316938	-0.453303	-0.482708
23818424	0	1	0	1	-1.88145	-1.00182	-0.123731	0.221374	-0.88837	-0.949389	-0.328103	-1.00696	-0.453303	-0.482708
24054131	0	1	0	1	0.674755	0.993427	-0.123731	0.515211	-0.22176	-0.949389	-0.328103	-1.00696	-0.453303	-0.482708
24172865	0.125	0.875	0	1	-1.3134		0.164792		-0.22176		0.324212			-0.482708
24834558	0	1	0	1	-0.461334	-1.00182	-0.989302	-0.0724624	1.77807	1.16093	0.976528		-0.453303	-0.482708
24997822	0	1	0	1	0.674755	0.993427	0.453316	0.515211	-0.88837	-0.949389	-0.980419	-0.316938	-0.453303	-0.482708
25081795	0.017	0.983	0	1	0.958777		1.60741		-0.88837		-0.980419			-0.482708
25537050	0	1	0	1	0.674755	0.993427	0.453316	1.10289	-0.88837	-0.949389	-0.980419	-1.00696	-0.453303	-0.482708
25660638	0.9	0.01	0.09	2	-1.88145		-0.989302							1.56421
25686916	0	1	0	1		-0.811797		-2.42316		3.27125		2.44316	-0.453303
25782555	0	1	0	1		0.423356		0.809048		-0.245949		-0.316938	-0.453303
26368558	0	1	0	1	-1.02938		-0.123731	1.10289	-0.22176	-0.949389	-0.328103	-1.00696	-0.453303	-0.482708
26455449	0	1	0	1	0.674755	0.138321	0.453316	0.515211	-0.88837	-0.949389	-0.980419	-1.00696	-0.453303	-0.482708
26853668	0.058	0.942	0	1	-0.745357		-0.989302		0.444849		1.62884			-0.482708
26919043	0	1	0	1		0.993427		0.809048		-0.949389		-1.00696	-0.453303
27827542	0.975	0.011	0.014	2	-1.59742		-1.27783		0.444849		2.28116			1.56421
28364082	0	1	0	1	-0.745357	-0.716785	-0.123731	-0.366299	1.11146	-0.949389	0.976528	-1.00696	-0.453303	-0.482708
28444348	0	1	0	1		-0.146714		0.221374		-0.949389		-0.316938	-0.453303
28450205	0.029	0.971	0	1	0.390733		0.453316		-0.88837		-0.980419			-0.482708
29223969	0	1	0	1		0.993427		1.39672		-0.245949		-1.00696	-0.453303
29313495	0	0	1	3		-2.71203							4.53654
29651492	0	1	0	1	-0.461334	0.708391	-0.412255	0.515211		-0.245949		-1.00696	-0.453303	-0.482708
29654608	0	1	0	1	0.10671	-0.146714	0.741839	-0.0724624	-0.88837	-0.245949	-0.328103	0.373088	-0.453303	-0.482708
29895079	0	1	0	1	0.674755	-0.43175	0.453316	-1.24781	-0.88837	0.457491	-0.980419	0.373088	-0.453303	-0.482708
30113886	0	1	0	1		-1.28686		-1.24781		3.27125		1.75314	-0.453303
30161092	0	1	0	1	1.2428	1.84853	1.03036	2.27823	-0.88837	-0.949389	-0.980419	-1.00696	-0.453303	-0.482708
30494498	0.991	0.009	0	2	-1.3134	-1.00182	-0.700778	-0.366299	1.77807	0.457491	2.28116	0.373088	0.544666	0.0290205
30640487	0	1	0	1	0.958777	0.423356	0.164792	0.221374	-0.88837	0.457491	-0.328103	0.373088	-0.453303	0.540749
30640500	0	1	0	1	0.390733	0.138321	0.741839	0.221374	-0.22176	-0.949389	-0.328103	-1.00696	-0.453303	-0.482708
31265000	0	1	0	1	0.10671	0.138321	-0.123731	-0.0724624	-0.22176		-0.328103	0.373088	-0.453303	-0.482708
31272867	0	1	0	1		0.993427		1.39672		-0.949389		-1.00696	-0.453303
31741947	0	1	0	1		0.423356		0.221374		-0.949389		-1.00696	-0.453303
32636997	0	1	0	1		0.138321		0.221374		0.457491		0.373088	-0.453303
32764306	0	0	1	3		-2.14196		-2.12932		3.27125		3.13319	4.53654
32778545	0.987	0.013	0	2	0.10671	-1.28686	-0.989302	-1.24781	0.444849	2.56781	0.324212	1.06311	0.544666	0.540749
32802309	0	1	0	1	0.390733	-0.146714	-1.27783	-1.83548	1.77807	2.56781	1.62884	1.75314	-0.453303	0.540749
32901524	0.99	0.01	0	2		-0.716785		-1.24781		1.16093		1.06311	0.544666
33496398	0	1	0	1	0.390733	-0.43175	1.31889	0.515211	0.444849	-0.245949	-0.980419	-0.316938	-0.453303	-0.482708
34042416	0	1	0	1	0.674755	0.423356	0.453316	0.221374	-0.88837	-0.949389	-0.328103	0.373088	-0.453303	-0.482708
34316104	0	1	0	1		-0.716785		-0.366299				-0.316938	-0.453303
34805966	0.996	0.004	0	2	-0.745357	-1.00182	-0.700778	-1.83548	0.444849	2.56781	0.324212	1.06311	0.544666	1.05248
34853357	0.643	0.357	0	2	-1.59742		-1.56635		1.77807		0.976528			0.540749
35251970	0	1	0	1	0.10671	0.708391	0.164792	1.10289	-0.88837	-0.949389	-0.328103	0.373088	-0.453303	-0.482708
35274245	0	1	0	1	-0.461334	-0.146714	-1.56635	-1.24781	1.11146	0.457491	1.62884	0.373088	-0.453303	0.540749
35299506	0.029	0.971	0	1	0.390733		0.741839		-0.88837		-0.980419			-0.482708
35348132	0	1	0	1	-1.3134	-0.43175	-1.27783	-0.0724624	1.11146	-0.949389	2.28116	-1.00696	-0.453303	-0.482708
35426252	0.017	0.983	0	1	0.958777		1.60741		-0.88837		-0.980419			-0.482708
35604495	0.993	0.007	0	2		-0.43175		0.221374		-0.949389		-1.00696	0.544666
35644144	0.91	0.086	0.005	2	-0.745357		-0.123731		-0.88837		-0.980419			1.05248
35692763	0	1	0	1	0.958777	1.5635	0.453316	1.39672	-0.88837	-0.949389	-0.980419	-1.00696	-0.453303	-0.482708
35848327	0	0	1	3	-1.88145	-2.14196	-1.66252	-1.54165	0.444849	1.16093	0.324212	1.75314	3.03959	3.09939
36334532	0	1	0	1	-1.88145	-0.146714	-1.56635	0.809048	0.444849	-0.949389	0.324212	-1.00696	-0.453303	-0.482708
36531159	0	1	0	1	0.10671	0.423356	-0.412255	0.221374	-0.88837	0.457491	0.324212	0.373088	-0.453303	-0.482708
36876728	0	1	0	1		-1.00182		-2.12932					-0.453303
37003441	0	1	0	1	1.2428	1.5635	1.89593	1.9844	-0.88837	-0.949389	-0.980419	-1.00696	-0.453303	-0.482708
37084379	0	1	0	1	-1.3134	-0.716785	-1.56635	-0.660136	1.77807	0.457491	1.62884	1.06311	-0.453303	-0.482708
37239344	0	1	0	1	1.2428	0.708391	1.31889	0.221374	-0.88837	-0.245949	0.324212	-0.316938	-0.453303	-0.482708
37295085	0	1	0	1	-0.461334	0.138321	-0.989302	-0.366299	0.444849	-0.245949	0.324212	0.373088	-0.453303	-0.482708
38382108	0	1	0	1	-0.0826377	0.423356	0.164792	0.221374	-0.88837	-0.245949	-0.980419	-1.00696	-0.453303	-0.482708
38538036	0.04	0.96	0	1	0.10671		1.31889		-0.88837		-0.980419			-0.482708
39134609	0	1	0	1	0.10671	-0.146714	0.453316	0.221374	-0.22176	0.457491	0.324212	-0.316938	-0.453303	-0.482708
39582213	0.996	0.004	0	2		-0.43175		-1.63959		-0.949389		1.75314	0.544666
39743748	0.851	0.149	0	2	0.390733	0.423356	-0.412255	-0.660136	1.11146	1.86437	0.324212	0.373088	0.544666	-0.482708
40641106	0	1	0	1	0.674755	0.708391	0.741839	1.39672	-0.88837	-0.949389	-0.980419	0.373088	-0.453303	-0.482708
41455533	0	1	0	1	0.958777	1.5635	1.89593	1.9844	-0.88837	-0.949389	-0.980419	-1.00696	-0.453303	-0.482708
41610899	0.981	0.019	0	2		0.708391		1.10289		-0.949389		-1.00696	0.544666
41651149	0	1	0	1	0.674755	-0.146714	-0.700778	-1.24781	1.77807	1.86437	-0.328103	0.373088	-0.453303	-0.482708
41741884	0	1	0	1	0.958777	0.423356	0.453316	0.221374		-0.949389		-1.00696	-0.453303	-0.482708
42410758	1	0	0	2		-0.43175		-0.660136		0.457491		0.373088	1.54264
42859316	0.994	0.006	0	2		-1.00182		-0.660136		0.457491		1.75314	0.544666
43187247	0.995	0.005	0	2	-0.461334	-1.00182	-0.989302	-0.953973	0.444849	0.457491	0.324212	0.373088	0.544666	0.540749
43443772	0	1	0	1	-1.59742	-1.85693	-1.27783	-1.24781	1.77807	1.86437	0.324212	1.06311	-0.453303	-0.482708
43582316	0	1	0	1	0.674755	1.5635	0.164792	0.515211	-0.22176	-0.245949	0.324212	0.373088	-0.453303	-0.482708
43646509	0	1	0	1		1.84853		0.809048		-0.949389		-1.00696	-0.453303
44022605	0.016	0.984	0	1	0.958777		1.03036		-0.88837		-0.980419			-0.482708
44230790	0	1	0	1		0.993427		0.809048		-0.949389		-1.00696	-0.453303
44408604	0	1	0	1		-0.716785		-0.953973		0.457491		0.373088	-0.453303	-0.482708
44525034	0	1	0	1		-0.146714		0.221374		-0.245949		0.373088	-0.453303
44635479	0	1	0	1	0.958777	0.993427	1.03036	1.39672	-0.88837	-0.949389	-0.980419	-1.00696	-0.453303	-0.482708
45117551	0.992	0.008	0	2	1.2428	0.423356	0.741839	0.515211	-0.88837	-0.949389	-0.980419	-1.00696	0.544666	0.540749
45265221	0.887	0.022	0.091	2	-0.745357		-1.27783		-0.22176		0.324212			1.56421
45544590	0	1	0	1		-0.716785		0.221374		-0.245949		0.373088	-0.453303
45639743	0	1	0	1	0.958777	-0.146714	0.453316	0.515211	-0.88837	-0.245949	-0.980419	0.373088	-0.453303	-0.482708
46056637	0	0	1	3	-2.16547	-1.57189	-1.56635	-1.54165	2.44468	1.86437	2.28116	1.06311	2.04162	3.09939
46710506	0	1	0	1	1.81084	0.708391	1.89593	0.809048	-0.88837	-0.245949	-0.980419	-0.316938	-0.453303	-0.482708
47140424	0	1	0	1	-0.0826377	0.993427	0.741839	0.809048		-0.949389	-0.328103	-1.00696	-0.453303	-0.482708
47255787	0	1	0	1	1.2428	-0.146714	0.453316	0.515211	-0.88837	-0.949389	-0.980419	0.373088	-0.453303	-0.482708
47950232	0.977	0.023	0	2	-1.02938	-1.00182	-0.700778	-0.953973	0.444849	0.457491	0.324212	1.06311	0.544666	-0.482708
48130816	0.935	0.065	0	2	-0.461334	-0.146714	-0.123731	-0.0724624	-0.22176	1.16093	-0.328103	-0.316938	0.544666	-0.482708
48653536	0	1	0	1	0.390733	0.423356	1.31889	1.39672	-0.88837	-0.949389	-0.980419	-1.00696	-0.453303	-0.482708
49647668	0	1	0	1	0.390733	-0.146714	-1.56635	-0.660136	0.444849	-0.245949	2.93347	0.373088	-0.453303	0.540749
51118651	0	0	1	3	-1.59742	-1.28686	-1.56635	-1.24781	-0.88837	0.457491	1.62884	0.373088	3.53857	1.56421
51127122	0	1	0	1	1.81084	1.84853	2.18446	2.27823	-0.88837	-0.949389	-0.980419	-1.00696	-0.453303	-0.482708
51387621	0	1	0	1	-1.02938	-1.00182	-0.700778	-0.660136	0.444849	0.457491	0.324212	0.373088	-0.453303	-0.482708
51854322	0	1	0	1	0.10671	-0.0517025	-0.123731	-0.0724624	-0.22176	-0.949389	0.976528	1.06311	-0.453303	-0.482708
52201814	0.996	0.004	0	2	-0.461334	-0.146714	0.741839	0.809048	-0.88837	-0.949389	-0.328103	-1.00696	0.544666	0.540749
52259123	0	1	0	1	1.81084	1.5635	2.18446	1.39672	-0.88837	-0.949389	-0.980419	-1.00696	-0.453303	-0.482708
53187026	0	1	0	1	0.674755	0.423356	0.164792	1.10289	-0.88837	-0.245949	-0.328103	-1.00696	-0.453303	-0.482708
53547299	0.053	0.947	0	1	-0.745357		-0.989302		0.444849		0.324212			-0.482708
55250532	0	1	0	1		1.5635		2.27823		-0.949389		-1.00696	-0.453303
56461433	0	1	0	1	-0.177312	-1.28686	0.164792	-0.660136	0.444849	0.457491	0.324212	0.373088	-0.453303	-0.482708
56613235	0	1	0	1	-1.59742	-1.00182	-1.27783	-0.953973	1.77807	0.457491	2.28116	1.75314	-0.453303	0.540749
56772409	0	1	0	1	0.958777	1.5635	1.31889	0.809048	-0.88837	-0.949389	-0.980419	-1.00696	-0.453303	-0.482708
56959831	0	1	0	1	-0.745357	0.708391	-0.412255	1.9844	-0.88837	-0.949389	-0.328103	-0.316938	-0.453303	-0.482708
57018362	0	1	0	1	1.52682	0.708391	1.31889	1.10289	-0.88837	-0.949389	-0.980419	-1.00696	-0.453303	-0.482708
58295562	1	0	0	2	-1.02938	-0.716785	-0.989302	-1.24781	0.444849	1.16093	0.324212	0.373088	1.54264	1.56421
59786212	0	1	0	1	0.390733	1.27846	0.741839	0.515211	-0.88837	-0.949389	-0.980419	-1.00696	-0.453303	-0.482708
59943013	0	1	0	1	-0.461334	-0.146714	-0.700778	-1.24781	0.444849	0.457491	0.976528	0.373088	-0.453303	0.540749
60061082	0	1	0	1	-0.461334	-1.00182	-0.989302	-1.54165	1.11146	1.86437	0.324212	2.44316	-0.453303	0.540749
60529283	0.031	0.969	0	1	0.10671		-0.123731		-0.22176		0.324212			-0.482708
61967970	0	1	0	1	-0.461334	-0.43175	-0.700778	0.221374	0.444849	0.457491	0.324212	0.373088	-0.453303	-0.482708
62259527	0.009	0.991	0	1	1.2428		1.03036		-0.22176		-0.980419			-0.482708
62558275	0	0	1	3	-1.59742		-1.56635		1.11146		1.62884			3.09939
63434648	0	1	0	1	0.390733	0.708391	1.03036	0.809048	-0.88837	-0.949389	-0.980419	-1.00696	-0.453303	0.540749
63824661	0	1	0	1	0.10671	-0.43175	-0.123731	-0.660136	-0.88837		0.324212	1.06311	-0.453303	-0.482708
63868502	0	1	0	1		0.423356		-0.0724624		-0.949389		-1.00696	-0.453303
64041114	0	1	0	1	0.10671	0.138321	0.453316	0.221374		-0.949389		-1.00696	-0.453303	-0.482708
64631858	1	0	0	2	-1.59742	-1.00182	-1.27783	-1.24781		0.457491		1.06311	1.54264	2.58766
64999696	0	1	0	1	0.958777	0.708391	1.03036	0.221374	-0.88837	-0.245949	-0.980419	-1.00696	-0.453303	-0.482708
65788013	0	1	0	1	0.10671	-0.43175	-0.412255	-1.24781	-0.22176	-0.245949	0.324212	1.75314	-0.453303	-0.482708
66399325	0	1	0	1	0.390733	0.138321	0.453316	-0.0724624	-0.88837	-0.245949	-0.328103	-0.316938	-0.453303	-0.482708
67045739	0	1	0	1	0.674755	1.5635	0.164792	1.10289	-0.88837	-0.949389	-0.980419	-1.00696	-0.453303	-0.482708
67351330	0	1	0	1	-0.461334	0.138321	-0.412255	0.221374	0.444849	-0.949389	0.324212	-1.00696	-0.453303	-0.482708
67673473	0	1	0	1	0.958777	0.423356	1.03036	1.39672	-0.88837	-0.949389	-0.980419	-1.00696	-0.453303	-0.482708
67908368	0	1	0	1	-0.177312	0.138321	0.741839	-0.660136	1.11146	-0.245949	0.976528	0.373088	-0.453303	-0.482708
68019856	0	1	0	1	0.674755	0.708391		-0.366299		-0.245949	0.324212	0.373088	-0.453303	-0.482708
68043706	0	1	0	1	0.10671	0.138321	-0.412255	-0.0724624	0.444849	-0.949389	0.324212	-1.00696	-0.453303	-0.482708
68344471	0	1	0	1	-0.177312	0.138321	-0.123731	-0.0724624	-0.22176	-0.245949	-0.328103	-0.316938	-0.453303	-0.482708
68592980	0.417	0.583	0	1	-0.177312		-0.989302		0.444849		0.324212			0.540749
68596408	0	1	0	1	-1.02938	-1.00182	-0.700778	-0.660136	0.444849	-0.949389	0.324212	0.373088	-0.453303	0.540749
68944230	0	1	0	1	0.958777	0.708391	1.31889	1.10289	-0.88837	-0.949389	-0.980419	-1.00696	-0.453303	-0.482708
69271017	0	1	0	1									-0.453303
69427017	0	1	0	1	-0.461334	-0.716785	-0.412255	-0.660136	0.444849	0.457491	0.324212	0.373088	-0.453303	-0.482708
69855578	0	1	0	1	1.81084	1.84853	1.60741	1.69056	0.444849	0.457491	-0.980419	-1.00696	-0.453303	-0.482708
70224343	0	1	0	1	-0.177312	-0.146714	-0.412255	-0.366299	-0.88837	-0.949389	-0.328103	-0.316938	-0.453303	-0.482708
70404671	0	1	0	1	-0.461334	-1.28686	-0.700778	-1.24781	1.11146	1.86437	0.976528	1.75314	-0.453303	0.540749
71429502	0	1	0	1		-1.00182		-0.0724624		0.457491		-0.316938	-0.453303
72043596	0.066	0.934	0	1	-0.745357		0.164792							-0.482708
73286102	0.013	0.987	0	1	1.2428		1.89593		-0.88837		-0.980419			-0.482708
74946055	0	1	0	1	-0.461334	-0.146714	-0.123731	0.515211	1.11146	0.457491	0.976528	0.373088	-0.453303	-0.482708
75097341	0	1	0	1	1.2428	0.993427	1.03036	1.10289	-0.22176	-0.949389	-0.328103	-1.00696	-0.453303	-0.482708
75148387	0.023	0.977	0	1	0.10671		-0.123731		0.444849		0.324212			-0.482708
76131390	0.983	0.017	0	2		-0.146714		0.221374		0.457491		-1.00696	0.544666
76309447	0	1	0	1	0.674755	0.708391	0.453316	-0.0724624	0.444849	-0.245949	0.324212	0.373088	-0.453303	-0.482708
77106717	0	0	1	3		-2.33198		-2.42316					3.53857
77420282	0	1	0	1	0.10671	0.423356	-0.412255	0.515211	0.444849	0.457491	0.324212	-1.00696	-0.453303	-0.482708
78980173	0	1	0	1	0.10671	0.138321	1.03036	1.39672	-0.88837	-0.949389	-0.980419	-0.316938	-0.453303	-0.482708
79083968	1	0	0	2	-0.461334	-1.28686	-0.700778	-0.660136	1.11146	2.56781	1.62884	1.06311	1.04365	0.540749
79899813	0.994	0.006	0	2	0.674755	0.138321	1.03036	1.39672	-0.88837	-0.949389	-0.328103	-1.00696	0.544666	0.540749
80018832	0	1	0	1	0.958777	0.423356	1.31889	0.515211	-0.88837	-0.949389	-0.980419	-1.00696	-0.453303	-0.482708
80066134	0	1	0	1	0.674755	0.708391	0.741839	0.221374	-0.88837	-0.949389	-0.980419	-0.316938	-0.453303	-0.482708
80088678	0	1	0	1	0.390733	0.708391	0.453316	-0.0724624	-0.22176	0.457491	-0.328103	0.373088	-0.453303	-0.482708
80308224	0.949	0.051	0	2	-0.745357	0.138321	-0.700778	-0.660136	0.444849	0.457491	0.324212	-0.316938	0.544666	-0.482708
80540883	0	0	1	3		-1.28686		-1.54165		1.86437		1.06311	3.03959
80574622	0.01	0.99	0	1	1.52682		2.18446		-0.88837		-0.980419			-0.482708
80574658	0	1	0	1	1.2428	0.993427	1.31889	1.10289	-0.88837	-0.949389	-0.980419	-1.00696	-0.453303	-0.482708
80585660	0	1	0	1	0.390733	0.708391	0.164792	0.809048	-0.22176	-0.949389	-0.328103	-1.00696	-0.453303	-0.482708
80589897	0	1	0	1	0.674755	1.5635	-0.123731	1.10289	0.444849	-0.245949	-0.980419	-1.00696	-0.453303	-0.482708
80683650	0	1	0	1		1.27846		1.9844		-0.245949		-1.00696	-0.453303
80700028	0	0	1	3	-1.02938	-1.28686	-0.989302	-0.660136	0.444849	-0.245949	0.324212	-0.316938	3.03959	2.58766
80719332	0	1	0	1	0.674755	-0.43175	1.60741	0.221374	-0.88837	-0.245949	-0.980419	-1.00696	-0.453303	-0.482708
80722022	0	1	0	1	0.10671	1.5635	0.741839	1.10289	-0.22176	-0.949389	-0.328103	-1.00696	-0.453303	-0.482708
80774305	0	1	0	1	1.52682	0.993427	0.741839	0.221374	0.444849	0.457491	0.324212	0.373088	-0.453303	-0.482708
80836614	0	1	0	1	0.10671	0.708391	1.03036	0.515211	0.444849	-0.245949	0.324212	0.373088	-0.453303	-0.482708
80852803	0	1	0	1	1.2428	0.138321	1.60741	1.9844	-0.88837	-0.949389	-0.980419	-1.00696	-0.453303	-0.482708
80859121	0.659	0.069	0.272	2	-0.745357		-1.56635		3.11129		0.976528			1.56421
80865937	0.991	0.009	0	2	-1.3134	-1.00182	-0.123731	-0.660136	-0.88837	-0.949389	-0.328103	-0.316938	0.544666	-0.482708
80879895	0	1	0	1	0.674755	0.708391	0.164792	0.515211	-0.88837	-0.949389	-0.328103	-1.00696	-0.453303	-0.482708
81035209	0	1	0	1	0.10671	0.138321	-0.412255	-0.366299	-0.22176	-0.949389	-0.328103	-0.316938	-0.453303	-0.482708
81066265	0	0	1	3	-2.44949		-2.1434		3.11129		2.93347			3.09939
81219259	0	1	0	1	-0.177312	-0.146714	-0.700778	-1.24781	1.11146	1.86437	0.976528	1.75314	-0.453303	-0.482708
81276154	0	0	1	3		-2.427		-1.54165		1.86437		1.06311	3.53857
81371255	0	1	0	1		0.708391		0.809048		-0.949389		-1.00696	-0.453303
81411836	0	1	0	1		1.27846		1.39672		-0.949389		-1.00696	-0.453303
81496300	0.972	0.028	0	2	-0.177312	-0.716785	-1.27783	-0.953973	0.444849	-0.245949	0.324212	1.06311	0.544666	-0.482708
81577827	0	1	0	1	0.674755	0.423356	-0.123731	-0.0724624	0.444849	0.457491	0.324212	0.373088	-0.453303	-0.482708
81598654	0	1	0	1	1.2428	1.5635	1.60741	2.27823	-0.88837	-0.949389	-0.980419	-1.00696	-0.453303	-0.482708
81625116	0.998	0	0.002	2	-1.02938	-1.00182	-0.700778	-1.24781	0.444849	0.457491	1.62884	1.06311	2.04162	0.540749
81655843	0	1	0	1	0.390733	-0.43175	0.164792	-0.366299	-0.88837	-0.245949	-0.980419	0.373088	-0.453303	-0.482708
81802973	0	1	0	1	0.958777	0.993427	1.03036	1.10289	-0.88837	-0.949389	0.324212	-1.00696	-0.453303	-0.482708
81831783	0	1	0	1	0.674755	0.138321	0.453316	0.221374	-0.88837	-0.949389	-0.980419	-1.00696	-0.453303	-0.482708
81871388	0	1	0	1	0.10671	0.423356	0.164792	0.221374	0.444849	-0.245949	0.324212	-0.316938	-0.453303	-0.482708
81889541	0	1	0	1	1.2428	-0.146714	0.741839	0.221374	-0.22176	-0.245949	-0.980419	-0.316938	-0.453303	-0.482708
82087745	0	0	1	3		-1.19184		-1.24781					2.5406
82171650	0	1	0	1	0.674755	-0.146714	-0.508429	-0.366299	-0.88837	-0.245949	-0.980419	-0.316938	-0.453303	-0.482708
82198555	0	1	0	1	1.81084	1.5635	2.18446	1.39672	-0.88837	-0.245949	-0.980419	-1.00696	-0.453303	-0.482708
82311944	0	1	0	1	0.958777	0.993427	0.164792	0.221374	-0.88837	-0.949389	-0.980419	-1.00696	-0.453303	-0.482708
82365491	0	1	0	1	-0.461334	-0.716785	-0.123731	-0.0724624	-0.22176	-0.245949	-0.328103	-0.316938	-0.453303	0.0290205
82439665	1	0	0	2	-0.461334	-0.716785	-0.123731	-0.366299	-0.22176	0.457491	0.976528	0.373088	1.04365	2.07593
82463848	0	1	0	1	0.10671	-0.43175	0.164792	-0.660136	-0.22176	0.457491	0.324212	0.373088	-0.453303	-0.482708
82468757	0.037	0	0.963	3		-1.28686		-0.0724624		0.457491		0.373088	2.04162
82481913	0	1	0	1	-1.02938	-0.716785	-0.412255	0.221374	0.444849	-0.245949	0.324212	-0.316938	-0.453303	0.540749
82512573	0	1	0	1	-0.745357	-0.716785	-0.412255	0.221374	0.444849	0.457491	0.976528	1.75314	-0.453303	0.540749
82665732	0	1	0	1	0.390733	0.708391	1.03036	1.10289	-0.88837	-0.949389	-0.980419	-1.00696	-0.453303	-0.482708
82724400	0	1	0	1	0.958777	0.993427	0.164792	-0.0724624	-0.88837	-0.245949	-0.980419	-0.316938	-0.453303	-0.482708
82808565	0	1	0	1		0.423356		1.39672		-0.949389		-1.00696	-0.453303
82820275	1	0	0	2	-1.02938	-1.00182	-0.700778	-0.660136	0.444849	1.86437	1.62884	0.373088	0.544666	3.09939
82843451	0	1	0	1	1.2428	0.708391	0.164792	-0.0724624	-0.88837	-0.245949	-0.980419	0.373088	-0.453303	-0.482708
82844440	0	1	0	1	-0.177312	-0.716785	0.164792	-0.660136	-0.88837	0.457491	-0.980419	0.373088	-0.453303	-0.482708
82861434	0	0	1	3	-2.35482	-2.427	-2.43192	-2.42316					2.5406	4.63458
82882866	0	1	0	1	0.10671	0.138321	-0.989302	-0.366299	0.444849	-0.245949	2.28116	1.06311	-0.453303	-0.482708
82906017	0	1	0	1	-0.177312	0.708391	-0.123731	0.515211	-0.88837	-0.949389	0.324212	0.373088	-0.453303	-0.482708
83030988	0	1	0	1	-0.745357	-0.43175	-0.412255	-0.366299	-0.22176	0.457491	-0.328103	0.373088	-0.453303	-0.482708
83073471	0	1	0	1	-0.745357	-1.28686	-1.56635	-1.54165	1.77807	2.56781	2.28116	3.13319	-0.453303	-0.482708
83171641	0	1	0	1	-0.745357	-0.716785	-0.412255	0.221374	-0.22176	-0.949389	-0.328103	0.373088	-0.453303	-0.482708
83222797	0	1	0	1		0.138321		-0.366299		-0.245949		0.373088	-0.453303
83229542	0	0	1	3	-1.02938		-0.700778		0.444849		-0.328103			4.12285
83274340	0	1	0	1		0.423356		0.221374		-0.949389		-1.00696	-0.453303
83274435	0.009	0.991	0	1	1.2428		0.164792		-0.22176		-0.328103			-0.482708
83344363	0	1	0	1	0.674755	0.423356	1.03036	1.39672	-0.88837	-0.949389	-0.980419	-0.316938	-0.453303	-0.482708
83347631	0	1	0	1	0.958777	1.5635	1.60741	0.515211	1.11146	0.457491	0.324212	-0.316938	-0.453303	-0.482708
83398596	0.108	0	0.892	3		-2.427		-1.83548		1.86437		3.13319	2.04162
83440739	0	1	0	1	-1.3134	-0.146714	-0.989302	-0.660136	-0.22176	1.16093	0.324212	1.06311	-0.453303	-0.482708
83518085	0.973	0.027	0	2	-0.745357	-0.146714	0.164792	0.221374	-0.22176	-0.949389	-0.980419	-1.00696	0.544666	-0.482708
83518110	0	1	0	1	0.674755	0.423356	0.453316	0.515211	-0.88837	-0.949389	-0.980419	-1.00696	-0.453303	-0.482708
83628720	0.124	0	0.876	3	-1.59742		-0.989302		-0.88837		0.324212			2.07593
83647135	0.569	0.431	0	2	-1.02938		-0.700778		1.11146		0.324212			0.540749
83651312	0.995	0.005	0	2		-0.716785	-1.27783	-0.953973		0.457491		0.373088	0.544666	0.540749
83675901	0	1	0	1	-0.745357	0.993427	-0.700778	1.69056	1.11146	-0.949389	0.324212	-1.00696	-0.453303	0.540749
83690012	0	1	0	1	0.958777	0.708391	-0.123731	0.221374	-0.88837	-0.949389	-0.980419	-0.316938	-0.453303	-0.482708
83804342	0	1	0	1	0.10671	0.138321	-1.27783	-1.24781	-0.22176	3.27125	0.976528	3.13319	-0.453303	-0.482708
83850778	0	0	1	3	-2.16547		-1.85487		3.11129		2.93347			3.61112
83854778	0	1	0	1	0.958777	0.423356	0.741839	0.515211	-0.88837	-0.949389	-0.980419	-1.00696	-0.453303	-0.482708
83910883	0	1	0	1	0.674755	1.27846	0.741839	1.9844	-0.88837	-0.949389	-0.980419	-1.00696	-0.453303	-0.482708
83939755	0	1	0	1	0.958777	1.5635	0.741839	1.10289	0.444849	-0.245949	-0.980419	-1.00696	-0.453303	-0.482708
83948078	0.021	0.979	0	1	-0.745357		-0.412255		3.11129		2.93347			-0.482708
84011630	0	1	0	1	0.10671	-0.716785	0.164792	-0.0724624	-0.88837	-0.949389	-0.980419	-1.00696	-0.453303	-0.482708
84030267	0.219	0.781	0	1	1.2428		0.453316		-0.88837		-0.980419			0.540749
84057467	0	1	0	1		0.423356		1.10289		-0.949389		-1.00696	-0.453303
84101933	0.994	0.006	0	2		-0.43175		0.221374		-0.949389		-0.316938	0.544666
84159532	0	1	0	1	1.52682	1.27846	1.03036	1.10289	-0.88837	0.457491	-0.980419	-0.316938	-0.453303	-0.482708
84226579	1	0	0	2		-1.28686		-1.54165		-0.245949		1.75314	1.54264
84245284	0	1	0	1		-1.00182		-0.366299		1.86437		1.75314	-0.453303
84277770	0	1	0	1	1.2428	1.84853	0.453316	2.27823	-0.88837	-0.245949	-0.980419	-0.316938	-0.453303	-0.482708
84334637	0	1	0	1	-1.02938	-0.716785	-0.700778	-0.366299	0.444849	0.457491	0.976528	0.373088	-0.453303	-0.482708
84408935	0	1	0	1	-1.02938	-0.146714	-0.700778	-0.953973	1.77807	-0.245949	1.62884	-0.316938	-0.453303	0.540749
84541645	0	1	0	1	1.52682	0.423356	1.31889	-0.0724624	-0.88837	0.457491	-0.980419	-0.316938	-0.453303	-0.482708
84597887	0	1	0	1	0.10671	0.138321	-1.27783	-0.366299	1.77807	0.457491	1.62884	0.373088	-0.453303	0.540749
84605710	0	1	0	1		0.423356		-0.660136		0.457491		0.373088	-0.453303
84696388	0	1	0	1		0.993427		1.39672		-0.949389		-1.00696	-0.453303
84703785	0	0	1	3	-1.02938	-2.33198	-2.04722	-2.42316			0.324212		4.53654	3.61112
84766356	0	1	0	1	1.2428	1.27846	0.741839	0.515211	-0.88837	-0.949389	-0.980419	-1.00696	-0.453303	-0.482708
84805822	0.029	0.971	0	1	0.390733		0.741839		-0.88837		-0.980419			-0.482708
84877665	0	1	0	1	0.10671	-0.716785	0.164792	-0.660136	-0.22176	0.457491	0.324212	1.06311	-0.453303	-0.482708
84926840	0	1	0	1	1.52682	1.27846	2.18446	2.27823	-0.88837	-0.949389	-0.980419	-1.00696	-0.453303	-0.482708
84955311	0	1	0	1	-0.745357	-1.57189	-0.989302	-0.953973		3.27125		3.13319	-0.453303	-0.482708
84977539	0.964	0.036	0	2	0.674755	0.423356	0.164792	0.221374	-0.88837	-0.949389	-0.980419	1.75314	0.544666	-0.482708
84980385	0	1	0	1		1.5635		1.69056		-0.949389		-1.00696	-0.453303
85072962	0	1	0	1	-0.745357	-0.43175	-0.412255	-0.366299	0.444849	-0.949389	0.324212	0.373088	-0.453303	-0.482708
85093999	0	1	0	1	-0.745357	-0.43175	-0.123731	-0.366299	0.444849	0.457491	0.324212	0.373088	-0.453303	0.540749
85180262	0	1	0	1	-1.02938	-0.716785	0.164792	-0.366299					-0.453303	-0.482708
85180464	0.989	0.011	0	2	0.674755	0.708391	0.164792	-0.660136	-0.88837	0.457491	-0.328103	-0.316938	0.544666	0.540749
85403863	0	0	1	3	-1.59742	-2.14196	-1.66252	-0.953973		1.86437		0.373088	3.53857	4.63458
85423776	0	1	0	1	1.52682	1.5635	1.31889	1.39672	-0.88837	-0.949389	-0.980419	-1.00696	-0.453303	-0.482708
85511924	0	1	0	1	0.10671	0.423356	0.164792	0.809048	-0.22176	0.457491	-0.328103	0.373088	-0.453303	-0.482708
85570480	0.972	0.028	0	2		1.27846		0.515211		-0.949389		-1.00696	0.544666
85650863	0	1	0	1	-0.461334	0.708391	0.164792	1.10289	-0.88837	-0.949389	-0.328103	-1.00696	-0.453303	-0.482708
85682169	0	1	0	1		0.708391		0.515211		-0.949389		-0.316938	-0.453303
85689777	0	1	0	1		0.423356		1.10289		-0.949389		-1.00696	-0.453303
85739731	0.483	0.517	0	1	0.10671		-0.412255		-0.88837		-0.328103			0.540749
85756987	0.041	0.959	0	1	-0.177312		-0.412255		-0.22176		0.324212			-0.482708
85779288	0.991	0.009	0	2		-1.28686		-1.24781		1.86437		0.373088	0.544666
85790486	0	1	0	1	-1.02938	-1.00182	-0.412255	-0.366299	-0.22176	-0.949389	0.324212	-0.316938	-0.453303	0.540749
85790683	0.75	0.25	0	2	-1.3134		-0.989302		-0.22176		-0.328103			0.540749
85834774	1	0	0	2	-0.461334	-0.716785	-0.123731	-0.0724624	-0.88837	-0.949389	-0.328103	-0.316938	1.04365	0.540749
85881528	0.12	0.88	0	1	-1.59742		-0.989302		0.444849		0.324212			-0.482708
85883529	0.996	0.004	0	2	-0.745357	-1.00182	-1.27783	-0.366299	1.11146	-0.245949		1.06311	0.544666	0.540749
85915552	0	0	1	3	-0.840031	-1.57189	-0.989302						2.5406	3.61112
85918364	0	1	0	1	0.10671	0.138321	-0.412255	-0.366299	0.444849	-0.245949	0.324212	-0.316938	-0.453303	0.540749
86058985	0	1	0	1	0.674755	1.5635	-0.123731	1.39672	0.444849	-0.949389	-0.980419	-1.00696	-0.453303	-0.482708
86091417	0	0	1	3	-1.3134		-1.27783		1.77807		1.62884			3.61112
86108622	0	1	0	1	1.52682	0.708391	1.03036	1.39672	-0.22176	-0.949389	-0.980419	-1.00696	-0.453303	-0.482708
86217726	0	0	1	3	-1.88145	-2.71203	-1.85487	-2.42316	1.77807	3.27125	0.976528	2.44316	4.53654	4.63458
86217973	0	1	0	1	0.390733	0.708391	-0.412255	-0.366299	1.11146	0.457491	0.324212	-1.00696	-0.453303	-0.482708
86311682	0	1	0	1	0.10671	0.708391	-0.123731	0.515211	-0.22176	-0.949389	-0.328103	-0.316938	-0.453303	-0.482708
86327726	0	1	0	1		-1.28686		-0.0724624		-0.949389		-0.316938	-0.453303
86404228	0	1	0	1		-0.146714		-0.366299		-0.245949		-1.00696	-0.453303
86559773	0	1	0	1	0.674755	0.708391	0.453316	0.221374	0.444849	-0.245949	-0.980419	-0.316938	-0.453303	-0.482708
86590584	0.018	0.982	0	1	0.674755		0.453316		-0.22176		0.324212			-0.482708
86597441	0.04	0	0.96	3	-1.3134		0.164792		0.444849		0.324212			2.07593
86603872	0	0	1	3	-2.16547		-2.43192							3.61112
86606164	0	0	1	3	-0.461334		-0.412255		-0.88837		0.976528			3.61112
86631407	0	1	0	1	-0.177312	-0.146714	-0.700778	0.221374	0.444849	-0.949389	0.976528	-0.316938	-0.453303	-0.482708
86631640	0.021	0.979	0	1	0.390733		0.164792		-0.22176		-0.980419			-0.482708
86724224	0	1	0	1	1.2428	1.5635	2.18446	1.9844	-0.88837	-0.949389	-0.980419	-1.00696	-0.453303	-0.482708
86785601	0	1	0	1	0.674755	0.423356	1.89593	1.9844	-0.88837	-0.949389	-0.980419	-1.00696	-0.453303	-0.482708
86786998	0.986	0.014	0	2		-0.146714		-0.0724624		0.457491		0.373088	0.544666
86792495	0	1	0	1	0.958777	0.708391	0.741839	-0.0724624	-0.22176	-0.949389	-0.980419	-1.00696	-0.453303	-0.482708
86818637	0.99	0.01	0	2		-0.43175		-1.24781		0.457491		0.373088	0.544666
86850268	0	1	0	1	0.390733	1.5635	0.741839	0.515211	-0.88837	0.457491	-0.980419	-1.00696	-0.453303	-0.482708
86929205	0	1	0	1	0.390733	0.138321	0.164792	-0.0724624	-0.88837	-0.245949	-0.980419	-1.00696	-0.453303	-0.482708
86998337	0	1	0	1	0.958777	0.708391	0.164792	-0.0724624	0.444849	-0.245949	-0.328103	0.373088	-0.453303	-0.482708
86998363	0	1	0	1	1.81084	1.5635	2.18446	0.809048	-0.88837	-0.949389	-0.980419	-1.00696	-0.453303	-0.482708
87036473	0	1	0	1	0.674755	0.993427	0.741839	0.515211	-0.88837	-0.949389	-0.980419	-1.00696	-0.453303	-0.482708
87066179	0.508	0.492	0	2	-0.461334		-0.700778		0.444849		0.976528			0.540749
87157304	0	1	0	1	-0.745357	-0.146714	-0.412255	0.221374	-0.88837	-0.949389	-0.328103	0.373088	-0.453303	-0.482708
87390213	0	1	0	1	-0.745357	-0.146714	-0.412255	0.809048	0.444849	-0.949389	0.324212	-0.316938	-0.453303	-0.482708
87426550	0	1	0	1		0.993427		1.39672		-0.949389		-1.00696	-0.453303
87521128	0	1	0	1	0.958777	0.708391	1.31889	-0.953973	0.444849	1.86437	-0.328103	0.373088	-0.453303	-0.482708
87524632	0.987	0.013	0	2	-2.16547	-2.14196	-2.1434	-0.660136	3.11129	3.27125	2.28116	1.75314	0.544666	0.540749
87611742	0	1	0	1	0.10671	0.708391	0.453316	0.221374	-0.88837	-0.949389	-0.980419	-0.316938	-0.453303	-0.482708
87638931	0	0	1	3		-1.28686		-0.660136		-0.949389		-1.00696	3.53857
87742303	0	1	0	1	1.81084	1.84853	2.18446	2.27823	-0.88837	-0.949389	-0.980419	-1.00696	-0.453303	-0.482708
87769559	0	1	0	1	-0.461334	0.708391	-0.123731	0.515211	-0.88837	-0.949389	-0.980419	-1.00696	-0.453303	-0.482708
87851108	0	1	0	1		0.423356		-0.366299		0.457491		-1.00696	-0.453303
87898782	0	1	0	1	1.52682	1.27846	1.89593	1.69056	-0.88837	-0.949389	-0.980419	-1.00696	-0.453303	-0.482708
87936715	0	1	0	1	0.10671	0.708391	0.741839	0.221374	-0.88837	-0.949389	-0.328103	-1.00696	-0.453303	-0.482708
88063819	0	1	0	1	0.674755	0.423356	0.453316	-0.0724624	-0.88837	0.457491	-0.980419	0.373088	-0.453303	-0.482708
88071818	0	1	0	1		0.423356		-0.0724624		1.86437		0.373088	-0.453303
88133246	0	1	0	1	0.390733	0.993427	0.741839	1.10289	-0.88837	-0.245949	-0.980419	-0.316938	-0.453303	-0.482708
88157639	0.995	0.005	0	2	-1.02938	-1.00182	-0.989302	-0.660136	0.444849	0.457491	0.324212	0.373088	0.544666	0.540749
88312115	0	0	1	3	-1.59742	-1.28686	-2.43192	0.515211	3.11129	1.16093	2.93347	1.75314	3.03959	4.63458
88409244	1	0	0	2		-1.85693		-1.24781		1.86437		3.13319	1.54264
88409328	0	1	0	1	1.81084	1.5635	1.89593	1.9844	-0.88837	-0.949389	-0.980419	-1.00696	-0.453303	-0.482708
88493310	0	1	0	1	-0.177312	-0.146714	-0.700778	-0.953973	0.444849	0.457491	0.324212	0.373088	-0.453303	0.540749
88544304	1	0	0	2	-1.02938	-1.00182	-1.27783	-1.24781	1.77807	1.86437	0.324212	1.75314	1.54264	-0.482708
88556542	0.999	0.001	0	2	-1.59742	-0.716785	-1.27783	-0.953973	1.77807	0.457491	1.62884	-0.316938	0.544666	1.56421
88556583	0	1	0	1	0.390733	0.138321	-0.412255	-0.366299	-0.22176	-0.245949	-0.328103	0.373088	-0.453303	-0.482708
88607223	0	1	0	1	0.958777	1.27846	1.31889	1.39672	-0.88837	-0.949389	-0.980419	-1.00696	-0.453303	-0.482708
88671120	0	1	0	1	-0.177312	-0.146714	-0.989302	-0.953973	1.77807	0.457491	0.976528	-0.316938	-0.453303	0.540749
88817859	0	1	0	1	0.390733	0.138321	1.31889	0.809048	-0.22176	-0.245949	-0.980419	-0.316938	-0.453303	-0.482708
88818485	0	1	0	1		-0.43175		-0.660136		1.16093		1.06311	-0.453303
88879470	0.993	0.007	0	2	-1.02938	-1.57189	-0.700778	-0.660136	1.77807	1.86437	0.976528	1.75314	0.544666	0.540749
88885786	0	1	0	1	-0.177312	0.993427	-0.700778	-0.660136	1.11146	1.16093	0.976528	1.75314	-0.453303	-0.482708
88961161	0	1	0	1		1.27846		1.10289		-0.949389		-0.316938	-0.453303
89075275	1	0	0	2	-0.461334	-0.716785	-0.123731	-0.0724624	-0.22176	-0.245949	0.324212	-0.316938	1.04365	0.540749
89177627	0	1	0	1	1.2428	1.27846	2.18446	1.9844	-0.88837	-0.949389	-0.980419	-1.00696	-0.453303	-0.482708
89201529	0	1	0	1	0.674755	0.708391	-0.123731	0.809048	-0.22176	-0.245949	0.324212	-0.316938	-0.453303	-0.482708
89242214	0.994	0.006	0	2	-1.02938	-0.43175	-0.700778	-0.953973	3.11129	0.457491	2.93347	-1.00696	0.544666	0.540749
89254385	0	1	0	1	0.958777	0.423356	1.31889	-0.0724624	-0.88837	-0.245949	-0.328103	0.373088	-0.453303	-0.482708
89352847	0	1	0	1	0.674755	-0.146714	0.164792	-0.660136	-0.22176	-0.245949	-0.328103	-0.316938	-0.453303	-0.482708
89368340	0.989	0.011	0	2	1.2428	0.993427	0.741839	1.10289	-0.88837	-0.245949	0.324212	0.373088	0.544666	0.540749
89581736	0	1	0	1	0.674755	0.708391	-0.123731	-0.0724624	-0.22176	0.457491	0.324212	-0.316938	-0.453303	-0.482708
89582406	0	1	0	1	0.958777	0.993427	1.03036	1.10289	-0.88837	-0.949389	-0.328103	-1.00696	-0.453303	-0.482708
89624013	0	1	0	1	-0.461334	0.423356	0.164792	0.221374	-0.22176	-0.245949	0.324212	-0.316938	-0.453303	-0.482708
89655239	0	1	0	1	1.2428	0.708391	1.31889	1.10289	-0.88837	-0.949389	-0.980419	-1.00696	-0.453303	-0.482708
89850261	0.971	0.029	0	2	0.10671	-0.146714	1.31889	-0.0724624	-0.22176	-0.245949	-0.980419	0.373088	0.544666	-0.482708
89879130	0.993	0.007	0	2		-1.00182		-0.953973		1.16093		3.13319	0.544666
89879204	0	1	0	1	0.390733	-0.716785	-0.989302	-0.660136	0.444849	-0.949389	1.62884	0.373088	-0.453303	-0.482708
89922215	0.938	0.062	0	2	1.2428	1.27846	1.89593	1.39672	-0.88837	-0.949389	-0.980419	-1.00696	0.544666	-0.482708
89927040	0	1	0	1		-0.43175		-0.660136		0.457491		1.06311	-0.453303
89978738	0.007	0.993	0	1	1.2428		0.453316		0.444849		-0.980419			-0.482708
89987228	0	1	0	1	0.390733	-0.146714	-0.412255	-0.953973	-0.22176	-0.949389	-0.328103	0.373088	-0.453303	-0.482708
90093736	0	1	0	1	0.674755	1.27846	-0.123731	0.809048	-0.88837	-0.245949	-0.980419	0.373088	-0.453303	-0.482708
90122551	0	1	0	1		-0.146714		0.221374		-0.245949		-0.316938	-0.453303
90127836	0	1	0	1	-0.177312	-1.28686	-0.123731	-1.24781	0.444849	1.16093	0.324212	1.06311	-0.453303	-0.482708
90140346	0.904	0.041	0.055	2	0.10671		-1.27783		-0.88837		0.324212			1.56421
90184751	0	1	0	1	0.674755	-0.146714	0.741839	0.809048	-0.22176	-0.949389	-0.328103	-1.00696	-0.453303	-0.482708
90239708	0	1	0	1	1.81084	1.84853	2.18446	2.27823	-0.88837	-0.949389	-0.980419	-1.00696	-0.453303	-0.482708
90533635	0	1	0	1	-0.177312	0.708391	0.453316	0.515211	0.444849	-0.245949	0.976528	-1.00696	-0.453303	-0.482708
90766142	0	1	0	1		-0.43175		-0.0724624		-0.949389		-1.00696	-0.453303
90811994	0	1	0	1		0.138321		0.221374		-0.949389		-1.00696	-0.453303
90836959	0.912	0.088	0	2	0.674755	-0.146714	-0.412255	-1.24781	0.444849	1.86437	0.324212	1.06311	0.544666	-0.482708
90837546	0	1	0	1	1.52682	1.27846	1.89593	0.515211	-0.88837	-0.949389	-0.980419	-1.00696	-0.453303	-0.482708
90879018	0.91	0.028	0.062	2	-1.3134		-1.85487		1.77807		1.62884			1.56421
90899439	0	1	0	1	0.390733	0.708391	0.453316	0.515211	-0.88837	-0.949389	-0.980419	-1.00696	-0.453303	-0.482708
90899712	0	1	0	1	-0.745357	-0.716785	-0.123731	0.515211		-0.949389		-0.316938	-0.453303	-0.482708
90984709	0	1	0	1		0.708391		0.515211		-0.245949		0.373088	-0.453303
91027068	0.357	0.643	0	1	0.10671	0.328344	-0.700778		-0.22176	0.457491	-0.980419	0.373088		0.540749
91042401	1	0	0	2	-2.16547	-1.00182	-1.27783	-1.24781	3.11129	-0.949389	2.93347	0.373088	0.544666	3.09939
91064296	0	1	0	1	0.674755	0.993427	-0.412255	-0.660136	1.11146	-0.949389	0.324212	0.373088	-0.453303	-0.482708
91291437	0	1	0	1	-0.745357	-1.00182	0.164792	-0.660136	0.444849	0.457491	0.324212	0.373088	-0.453303	-0.482708
91419614	0	1	0	1	1.81084	1.5635	2.18446	1.69056	-0.88837	-0.949389	-0.980419	-1.00696	-0.453303	-0.482708
91466076	0	1	0	1	-1.02938	-1.00182	-0.412255	-0.366299	0.444849	-0.949389	-0.328103	0.373088	-0.453303	-0.482708
91473287	0.086	0	0.914	3		-1.28686		-0.953973		0.457491		1.75314	2.04162
91494020	0.925	0.075	0	2	1.2428	0.993427	1.03036	1.69056	-0.88837	-0.949389	-0.980419	-1.00696	0.544666	-0.482708
91494763	0.993	0.007	0	2	0.390733	0.138321	0.453316	0.221374	-0.88837	0.457491	0.324212	0.373088	0.544666	0.540749
91547097	0	0	1	3		-2.71203		-1.83548		3.27125		2.44316	4.53654
91751922	0.088	0	0.912	3		-0.43175		0.221374		1.16093		0.373088	2.04162
91877975	0	1	0	1	0.958777	0.138321	0.453316	0.515211	-0.22176	-0.245949	0.324212	-0.316938	-0.453303	-0.482708
91987787	0	0	1	3	-1.3134	-1.28686	-1.27783	-1.24781	1.77807	1.86437	1.62884	1.06311	4.53654	3.09939
91988431	1	0	0	2	-1.3134	-1.00182	-1.56635	-2.12932	3.11129	2.56781	2.28116	2.44316	1.54264	0.540749
92044956	0	1	0	1		-0.716785		-0.953973		0.457491		1.06311	-0.453303
92067969	0	1	0	1	-0.461334	0.138321	-0.123731	-0.0724624	-0.88837	0.457491	-0.328103	-0.316938	-0.453303	-0.482708
92098407	0	0	1	3	-1.59742		-1.66252				0.976528			3.61112
92204187	0	1	0	1	0.390733	-0.43175	0.164792	-0.366299	-0.88837	-0.949389	-0.980419	-0.316938	-0.453303	-0.482708
92349688	0	1	0	1		-1.00182		-0.953973		1.86437		2.44316	-0.453303
92355773	0.04	0.96	0	1	-0.461334		-0.700778		0.444849		0.324212			-0.482708
92368641	0	1	0	1	1.81084	1.27846	2.18446	1.9844	-0.88837	-0.949389	-0.980419	-1.00696	-0.453303	-0.482708
92372263	0	1	0	1		0.423356		0.221374		-0.245949		-1.00696	-0.453303
92395935	0	1	0	1	-0.461334	-0.43175	-0.700778	-0.366299	0.444849	0.457491	0.324212	-1.00696	-0.453303	-0.482708
92396066	0.063	0.937	0	1	-1.88145		-1.56635		3.11129		2.93347			-0.482708
92624804	0.996	0.004	0	2		-1.57189		-0.953973		0.457491		0.373088	0.544666
92692167	0.987	0.013	0	2	0.10671	0.423356	0.164792	0.809048	0.444849	-0.245949	-0.328103	-0.316938	0.544666	0.540749
92736014	0	1	0	1	0.390733	0.708391	-0.412255	0.221374	0.444849	0.457491	0.324212	-0.316938	-0.453303	-0.482708
92778763	0	1	0	1		0.138321		-0.366299		0.457491		-0.316938	-0.453303
92790254	0.09	0.91	0	1	-1.02938	-0.716785	-0.412255	-0.366299	-0.88837	0.457491	-0.980419	-1.00696	0.0456817	0.540749
92857953	0.999	0	0.001	2	-0.177312	-1.28686	0.453316	-0.0724624	-0.22176	-0.245949	-0.980419	-1.00696	2.04162	-0.482708
92861381	1	0	0	2	-1.02938	-0.43175	-0.123731	-0.660136	-0.88837	0.457491	-0.328103	0.373088	0.544666	2.07593
92967366	1	0	0	2	-0.745357	-0.716785	-0.412255	-0.366299	0.444849	-0.245949	0.976528	0.373088	1.54264	0.540749
93039248	0.998	0.002	0	2	-2.16547	-1.00182	-0.412255	-0.953973	0.444849	0.457491	1.62884	0.373088	0.544666	0.540749
93058243	0	1	0	1		0.138321		-0.660136		0.457491		0.373088	-0.453303
93221433	0	1	0	1	-0.177312	-1.00182	0.453316	1.39672	-0.88837		-0.980419		-0.453303	-0.482708
93251747	0.017	0.983	0	1	0.958777		0.164792		-0.88837		-0.328103			-0.482708
93257187	0	1	0	1	-0.745357	-1.00182	-0.412255	-0.0724624	1.11146	1.16093	0.324212	0.373088	-0.453303	-0.482708
93293646	0	1	0	1		1.27846		1.10289		-0.949389		-1.00696	-0.453303
93394756	0.989	0.011	0	2	-1.59742	-1.00182	-0.989302	-0.953973	0.444849	-0.245949	1.62884	0.373088	0.544666	-0.482708
93462293	0	1	0	1	1.81084	1.84853	2.18446	2.27823	-0.88837	-0.949389	-0.980419	-1.00696	-0.453303	-0.482708
93478968	0	1	0	1	0.390733	0.993427	-0.123731	0.515211	-0.88837	-0.949389	-0.328103	-1.00696	-0.453303	-0.482708
93503101	0.018	0.982	0	1	-0.177312		-1.27783		1.77807		1.62884			-0.482708
93586638	0	1	0	1		1.5635		1.10289		-0.245949		0.373088	-0.453303
93719949	0.012	0.988	0	1	0.958777		-0.123731		-0.22176		-0.328103			-0.482708
93720379	0.645	0.355	0	2	-0.745357		-0.123731		-0.22176		0.324212			0.540749
93740314	0	1	0	1	0.674755	0.423356	0.741839	-0.0724624	-0.88837	0.457491	-0.980419	-1.00696	-0.453303	-0.482708
94123099	0	1	0	1	0.10671	-0.43175	-0.412255	-0.953973	-0.22176	0.457491	-0.328103	-0.316938	-0.453303	-0.482708
94182145	0.989	0.011	0	2		-0.716785		-0.953973		1.16093		0.373088	0.544666
94290110	0	1	0	1	0.390733	0.138321	-0.700778	-0.366299	1.77807	0.457491	0.324212	0.373088	-0.453303	-0.482708
94297768	0	1	0	1	-1.3134	-0.43175	-0.412255	1.10289	-0.22176	-0.949389	0.976528	-1.00696	-0.453303	0.540749
94380742	0	0	1	3	-1.59742	-1.57189	-1.27783	-2.12932	2.44468	1.86437	0.324212	3.13319	2.5406	2.58766
94399830	0.361	0.639	0	1	0.674755		0.453316		-0.88837		0.324212			0.540749
94408254	0	1	0	1	-1.21873	-1.00182	-0.412255	-0.366299	0.444849	-0.949389	0.324212	0.373088	-0.453303	-0.482708
94467090	0	1	0	1	1.05345	1.27846	-0.123731	0.515211	-0.88837	-0.949389	-0.980419	-0.316938	-0.453303	-0.482708
94526194	0	1	0	1	1.43215	1.84853	2.18446	2.27823	-0.88837	-0.949389	-0.980419	-1.00696	-0.453303	-0.482708
94538753	1	0	0	2	-1.3134	-1.19184	-0.700778	-0.660136	-0.22176	-0.949389	0.976528	-0.316938	0.544666	1.56421
94548996	0	1	0	1	1.52682	1.5635	2.18446	1.69056		-0.949389		-1.00696	-0.453303	-0.482708
94557340	1	0	0	2	-2.44949	-1.85693	-0.989302	-0.953973	-0.22176	1.86437	0.976528	1.75314	1.54264	0.540749
94778891	1	0	0	2	-2.16547	-1.57189	-0.700778	-1.83548	0.444849	1.86437	0.324212	1.75314	1.54264	0.540749
94799709	0.012	0.988	0	1	0.674755		-0.123731		0.444849		-0.328103			-0.482708
94804595	0.997	0.003	0	2	-1.59742	-1.28686	-1.56635	-1.54165	1.77807	0.457491	2.28116	1.06311	0.544666	0.540749
94813274	0	0	1	3	-1.88145	-1.85693	-1.27783	-1.54165	3.11129	0.457491	2.93347	0.373088	3.53857	1.05248
94994900	0	1	0	1	0.674755	-0.716785	1.03036	-0.660136	-0.88837	0.457491	-0.980419		-0.453303	-0.482708
95008947	0	1	0	1	0.390733	-0.716785	-0.412255	-1.24781	-0.88837	1.16093	-0.980419	0.373088	-0.453303	-0.482708
95106064	0	1	0	1	0.674755	0.993427	1.03036	0.809048	-0.88837	-0.949389	-0.980419	-1.00696	-0.453303	-0.482708
95106089	0	1	0	1		-0.43175		0.221374		-0.949389		-1.00696	-0.453303
95121574	0	0	1	3	-1.59742	-1.85693	-1.27783	-1.54165	1.77807	1.16093	1.62884	0.373088	3.03959	2.58766
95132157	0.999	0.001	0	2	-0.745357	-2.14196	-0.700778	-1.24781	0.444849	0.457491	1.62884	3.13319	0.544666	0.540749
95169194	0	1	0	1	1.81084	1.84853	2.18446	2.27823	-0.88837	-0.949389	-0.980419	-1.00696	-0.453303	-0.482708
95183615	0	1	0	1	0.10671	0.993427	0.164792	0.515211	-0.22176	0.457491		-1.00696	-0.453303	-0.482708
95339534	0	1	0	1		-0.716785		-0.366299		1.86437		1.06311	-0.453303
95357677	0.017	0.983	0	1	0.958777		1.60741		-0.88837		-0.980419			-0.482708
95394112	0	1	0	1		0.138321		-0.660136		-0.949389		-1.00696	-0.453303
95424343	0	1	0	1	-1.21873	0.138321	-1.27783	-0.0724624	1.11146	0.457491	0.976528	0.373088	-0.453303	-0.482708
95648540	0.997	0.003	0	2	-1.59742	-1.85693	0.453316	-0.953973	-0.88837	1.86437	-0.980419	-0.316938	0.544666	0.540749
95689423	0	1	0	1	-0.461334	-1.28686	-0.123731	-0.366299	-0.22176	0.457491	-0.980419	0.373088	-0.453303	-0.482708
95689831	0	1	0	1	0.958777	0.993427	1.03036	0.809048		-0.949389		-1.00696	-0.453303	-0.482708
95758018	0	1	0	1	0.674755	0.708391	-0.123731	-0.0724624	-0.22176	0.457491	-0.980419	-0.316938	-0.453303	-0.482708
96025798	0	1	0	1		-1.00182		-0.366299		1.86437		1.06311	-0.453303
96025804	0	1	0	1		0.423356		-0.660136		-0.245949		0.373088	-0.453303
96025819	0.022	0.978	0	1	0.674755		0.453316		-0.88837		-0.328103			-0.482708
96049736	0.484	0.516	0	1	-0.461334		-1.56635		0.444849		0.324212			0.540749
96050052	0	1	0	1	1.2428	0.993427	1.31889	0.515211	-0.88837	0.457491	-0.980419	1.75314	-0.453303	-0.482708
96115696	0	1	0	1	0.10671	0.423356	-0.123731	-0.0724624	0.444849	0.457491	-0.328103	0.373088	-0.453303	-0.482708
96213117	0.993	0.007	0	2	-1.59742	-0.43175	-1.56635	-0.660136	1.77807	1.16093	2.28116	2.44316	0.544666	0.540749
96321294	0	1	0	1	1.81084	1.5635	2.18446	2.27823	-0.88837	-0.949389	-0.980419	-1.00696	-0.453303	-0.482708
96321438	0	1	0	1	0.958777	0.423356	0.453316	0.221374	-0.88837	-0.949389	-0.980419	-1.00696	-0.453303	-0.482708
96360540	0	0	1	3	-0.745357	-1.57189	-0.989302	-1.54165	0.444849	1.16093	0.324212	0.373088	3.53857	2.07593
96374666	0	1	0	1	0.958777	0.993427	0.741839	0.809048	-0.22176	-0.245949	-0.980419	-1.00696	-0.453303	-0.482708
96419252	0	1	0	1	1.2428	0.993427	-0.123731	0.221374		-0.949389		-1.00696	-0.453303	-0.482708
96456134	0	1	0	1	0.10671	0.708391	-0.123731	-0.0724624	-0.88837	-0.949389	-0.328103	-1.00696	-0.453303	-0.482708
96492549	0	1	0	1	-1.88145	-1.85693	-1.56635	-0.660136	1.11146	0.457491	2.28116	1.75314	-0.453303	0.540749
96892114	0	1	0	1	0.390733	-0.146714	-0.412255	-0.366299		-0.949389		-1.00696	-0.453303	-0.482708
96919643	0	1	0	1	1.2428	1.27846	1.03036	1.10289	-0.22176	-0.949389	0.324212	-1.00696	-0.453303	-0.482708
97039103	0	1	0	1	1.2428	0.993427	1.03036	1.10289	-0.22176	-0.245949	-0.980419	-1.00696	-0.453303	-0.482708
97039593	0	1	0	1	-0.745357	-0.43175	-0.700778	-0.953973	0.444849	1.16093	0.324212	0.373088	-0.453303	-0.482708
97093337	0	1	0	1	0.390733	0.423356	-0.123731	0.515211	-0.88837	-0.949389	-0.980419	0.373088	-0.453303	-0.482708
97105253	0	1	0	1	0.674755	0.993427	1.03036	-0.366299	-0.22176	-0.949389	-0.980419	0.373088	-0.453303	-0.482708
97117684	0.954	0.046	0	2	-0.177312	0.423356	-0.123731	-0.0724624	0.444849		0.324212	-1.00696	0.544666	-0.482708
97218046	0.921	0.016	0.063	2	-1.3134		-1.56635		0.444849		0.976528			1.56421
97220954	0	1	0	1	0.674755	0.993427	-0.123731	1.10289	1.11146	0.457491	0.324212	-0.316938	-0.453303	-0.482708
97237619	0	1	0	1	1.2428	1.27846	0.164792	-0.0724624	-0.88837	-0.949389	-0.980419	-0.316938	-0.453303	-0.482708
97502306	0	1	0	1	1.52682	0.993427	1.03036	0.221374	-0.22176	-0.245949	-0.328103	-0.316938	-0.453303	-0.482708
97502312	0	0	1	3	-1.02938	-1.85693	-0.123731	-0.953973	-0.88837	-0.949389	-0.328103	-0.316938	2.5406	2.58766
97527714	0	1	0	1	1.2428	1.27846	1.31889	1.10289	-0.88837	-0.949389	-0.980419	-1.00696	-0.453303	-0.482708
97542706	0	1	0	1	0.958777	0.708391	0.453316	0.221374	-0.88837	-0.949389	-0.980419	-1.00696	-0.453303	-0.482708
97878136	0	1	0	1	0.390733	1.27846	1.03036	1.10289	-0.88837	0.457491	-0.980419	-1.00696	-0.453303	-0.482708
98027451	0	1	0	1	0.390733	-0.146714	0.164792	-0.366299	-0.88837	-0.245949	-0.980419	0.373088	-0.453303	-0.482708
98070270	0.758	0.242	0	2	-1.59742		-1.27783		0.444849		0.324212			0.540749
98339835	0.017	0.983	0	1	-0.461334		-0.412255		2.44468		0.324212			-0.482708
98508099	0	0	1	3	-0.461334	-1.95194	-0.412255	-1.24781	0.444849	1.86437	0.324212		2.5406	2.58766
98549919	0	0	1	3	-1.88145		-0.989302		0.444849		2.28116			3.09939
98754558	0	1	0	1	0.958777	1.27846	0.164792	0.515211	-0.88837	-0.949389	-0.328103	-1.00696	-0.453303	-0.482708
98773861	0.643	0.357	0	2	-1.02938		-1.56635		0.444849		0.976528			0.540749
98777547	0.04	0.96	0	1	0.10671		0.164792		-0.88837		-0.328103			-0.482708

## Sheet: 3class Pivot
	Spaltenbeschriftungen
Werte	Mild-Class	Mod.-Class	Severe-Class	(Leer)	Gesamtergebnis
PH 3	0.293815	-0.637945	-1.67403		-1.74811e-15						Werte	1	2	3	(Leer)	Gesamtergebnis
PH 12	0.28481	-0.735674	-1.43783		1.86779e-15						physical health (3)	0.293815	-0.637945	-1.67403		-1.74811e-15
MH 3	0.240828	-0.58303	-1.30194		-2.1615e-16						physical health (3)	0.28481	-0.735674	-1.43783		1.86779e-15
MH 12	0.239727	-0.593797	-1.25035		6.08832e-16						mental health (3)	0.240828	-0.58303	-1.30194		-2.1615e-16
Anx 3	-0.191457	0.457491	1.18225		9.86329e-16						mental health (3)	0.239727	-0.593797	-1.25035		6.08832e-16
Anx 12	-0.144646	0.357555	0.904579		-6.54633e-17						anxiety (3)	-0.191457	0.457491	1.18225		9.86329e-16
DP 3	-0.202203	0.534583	1.1278		-7.76855e-16						anxiety (3)	-0.144646	0.357555	0.904579		-6.54633e-17
DP 12	-0.189277	0.515134	1.01861		-6.94827e-16						depression (3)	-0.202203	0.534583	1.1278		-7.76855e-16
Funct 3	-0.449854	0.762309	3.08949		2.74585e-15						depression (3)	-0.189277	0.515134	1.01861		-6.94827e-16
Funct 12	-0.380362	0.586747	2.90932		2.34973e-15						functional impairment (3)	-0.449854	0.762309	3.08949		2.74585e-15
											functional impairment (3)	-0.380362	0.586747	2.90932		2.34973e-15

## Sheet: 3class MSZ1
ID	c3_probc1	c3_probc2	c3_probc3	classes	ZGPH_90	ZGMH_90	Zphq_anx_90	Zphq_dep_90	Zfunctionalitystatus_90
167072	0.06	0.94	0	1
172274	0	1	0	1	-0.43175	-0.366299	0.457491	-0.316938	-0.453303
216208	0	1	0	1	0.708391	-0.0724624	-0.949389	-1.00696	-0.453303
216323	0	1	0	1	0.138321	-0.366299	0.457491	0.373088	-0.453303
218516	0	1	0	1	0.993427	0.515211	-0.949389	-1.00696	-0.453303
222095	0	1	0	1	-1.00182	-0.366299	1.16093	0.373088	-0.453303
225343	0.994	0.006	0	2	-0.43175	-0.660136	0.457491	0.373088	0.544666
228967	0	1	0	1	0.993427	1.39672	0.457491	-0.316938	-0.453303
231280	0	1	0	1	-0.43175	-0.0724624	0.457491	0.373088	-0.453303
232239	0	1	0	1	-1.28686	-0.660136	1.86437	1.06311	-0.453303
246485	0.75	0.25	0	2
247787	0	1	0	1	0.138321	-0.0724624	-0.245949	-0.316938	-0.453303
264242	0	0	1	3	-2.14196	-0.953973	1.86437	2.44316	3.53857
267030	0	0	1	3	-1.57189	-1.24781			2.5406
267555	0	1	0	1	0.423356	0.221374	-0.949389	-1.00696	-0.453303
269925	0	1	0	1	-2.14196	-0.953973	2.56781	1.06311	-0.453303
273440	0	1	0	1	-0.43175	-0.953973	0.457491	0.373088	-0.453303
275504	0	1	0	1	-0.43175	0.221374	0.457491	0.373088	-0.453303
284871	0	1	0	1	0.423356	-0.0724624	-0.245949	0.373088	-0.453303
303885	0	1	0	1	-0.146714	-0.0724624	0.457491	0.373088	-0.453303
309929	0	1	0	1	-0.716785	-0.660136	-0.949389	-1.00696	-0.453303
319257	0	1	0	1	0.708391	-0.0724624	0.457491	0.373088	-0.453303
325167	0.017	0.983	0	1
325762	0	1	0	1	0.138321	0.221374	-0.245949	-0.316938	-0.453303
328383	0.255	0.745	0	1	-1.28686	-0.366299	0.457491	0.373088	0.0456817
328786	0	1	0	1	0.993427	1.39672	-0.949389	-1.00696	-0.453303
332025	0.992	0	0.008	2	-1.28686	-0.660136	-0.245949	0.373088	2.04162
334595	0	1	0	1	-0.146714	-0.660136	0.457491	0.373088	-0.453303
341532	0.063	0.937	0	1
353264	0	1	0	1	0.423356	0.221374	-0.245949	0.373088	-0.453303
353467	0	0	1	3	-1.85693	-1.54165	1.16093	1.75314	3.03959
379520	0	1	0	1	0.708391	0.221374	0.457491	-0.316938	-0.453303
397152	0	1	0	1	1.27846	1.10289	-0.949389	-1.00696	-0.453303
431760	0	1	0	1	-1.19184	-0.856027			-0.453303
570303	0.995	0.005	0	2	-0.43175	-0.366299	-0.949389	-0.316938	0.544666
599272	0	1	0	1	-0.716785	-0.953973	0.457491	0.373088	-0.453303
645758	0	1	0	1	0.423356	0.515211	-0.949389	-1.00696	-0.453303
755556	0	1	0	1	1.27846	0.515211	-0.949389	-1.00696	-0.453303
768971	0	1	0	1	0.993427	-1.24781			-0.453303
774093	0	1	0	1	0.423356	0.221374	-0.949389	-0.316938	-0.453303
775552	0	1	0	1	0.993427	0.515211	-0.245949	-0.316938	-0.453303
789835	0	1	0	1	0.423356	-0.953973	0.457491	0.373088	-0.453303
791103	0.01	0.99	0	1	0.423356	-0.366299	0.457491	0.373088	0.0456817
851525	0	1	0	1	0.138321	-0.0724624	0.457491	0.373088	-0.453303
880529	0	1	0	1	0.993427	-0.366299	-0.245949	-0.316938	-0.453303
991621	0	1	0	1	0.993427	-1.54165	1.86437	2.44316	-0.453303
1079385	0	1	0	1	0.708391	0.515211	-0.949389	-1.00696	-0.453303
1245069	0	1	0	1	-1.00182	-0.953973	0.457491	0.373088	-0.453303
1326240	0	1	0	1	0.423356	-0.0724624	0.457491	0.373088	-0.453303
1430969	0.02	0.98	0	1
1691953	0	1	0	1	0.423356	1.10289	-0.949389	-1.00696	-0.453303
1743054	0	1	0	1	0.423356	0.515211	0.457491	0.373088	-0.453303
1760475	0	1	0	1	-0.43175	-0.660136	0.457491	0.373088	-0.453303
1767864	0	1	0	1	-1.85693	-1.83548	-0.949389	0.373088	-0.453303
1776403	0	1	0	1	0.423356	1.10289	-0.245949	-0.316938	-0.453303
1794458	0	1	0	1	-0.716785	-0.953973	1.16093	0.373088	-0.453303
1799594	0.065	0.935	0	1
1838741	0	1	0	1	-0.146714	-0.953973	-0.245949	0.373088	-0.453303
1878832	0	0	1	3	-1.57189	-1.83548	1.86437	3.13319	2.5406
1951408	0.995	0.005	0	2	-0.716785	-0.0724624	0.457491	0.373088	0.544666
2066002	0	1	0	1	0.708391	0.809048	-0.245949	-0.316938	-0.453303
2267609	0	1	0	1	-0.43175	-0.0724624	0.457491	0.373088	-0.453303
2303764	0	1	0	1	0.708391	0.221374	0.457491	0.373088	-0.453303
2434947	0	1	0	1	0.423356	-0.0724624	1.86437	0.373088	-0.453303
2567174	0	1	0	1	-0.43175	-0.660136	1.16093	0.373088	-0.453303
2754058	0	1	0	1	1.5635	2.27823	-0.949389	-1.00696	-0.453303
2757273	0.968	0.032	0	2	-0.146714	0.221374	-0.245949	1.75314	0.544666
2816509	0.01	0.99	0	1
2824847	0	1	0	1	1.27846	-0.953973	0.457491	0.373088	-0.453303
2967298	0	1	0	1	0.708391	0.221374	-0.949389	0.373088	-0.453303
2992353	0	1	0	1	-0.43175	-0.660136	0.457491	0.373088	-0.453303
3353401	0	1	0	1	-0.716785	-0.953973	0.457491	0.373088	-0.453303
3606444	0	1	0	1	1.5635	1.39672	-0.949389	-1.00696	-0.453303
3653303	0	1	0	1	1.5635	1.10289	-0.949389	-1.00696	-0.453303
3779710	0	0	1	3	-1.00182	-0.366299	1.86437	1.06311	3.03959
3909586	0	1	0	1	0.708391	-0.366299	0.457491	0.373088	-0.453303
3937770	0.99	0.01	0	2	-1.85693	-1.54165	1.16093	1.06311	0.544666
4073570	0	1	0	1	0.993427	1.10289	-0.949389	-1.00696	-0.453303
4259135	0	1	0	1	1.5635	1.10289	-0.245949	-1.00696	-0.453303
4259239	0.991	0.009	0	2	-0.811797	-0.953973	1.16093	1.75314	0.544666
4268606	0	1	0	1	1.27846	0.221374	-0.245949	-1.00696	-0.453303
4268911	0	1	0	1		-0.856027	1.16093	0.373088	-0.453303
4321951	0	1	0	1	0.708391	0.515211	-0.245949	-0.316938	-0.453303
4392140	0.996	0.004	0	2	-0.716785	-0.366299	0.457491	0.373088	0.544666
4402562	0.009	0.991	0	1
4444766	1	0	0	2	-1.57189	-0.660136	1.16093	1.06311	0.544666
4504163	0	1	0	1	1.27846	1.10289	-0.245949	-0.316938	-0.453303
4618344	0	1	0	1	1.84853	1.9844	-0.949389	-1.00696	-0.453303
5024693	0	1	0	1	-1.28686	-0.660136	0.457491	0.373088	-0.453303
5117442	0	1	0	1	0.138321	0.515211	0.457491	0.373088	-0.453303
5119102	0	1	0	1	0.708391	0.515211	-0.949389	-1.00696	-0.453303
5310518	0	1	0	1	-1.00182	-0.366299	-0.949389	-0.316938	-0.453303
5407635	1	0	0	2	-1.28686	-0.953973	0.457491	1.06311	1.54264
5468543	0	1	0	1	-1.00182	-1.24781	1.16093	2.44316	-0.453303
5587395	0	1	0	1	-1.85693	-1.83548	-0.245949	-0.316938	-0.453303
5816299	0	1	0	1	1.27846	0.515211	-0.949389	0.373088	-0.453303
5883228	0	1	0	1	0.993427	1.10289	-0.949389	-1.00696	-0.453303
5958285	0	1	0	1	-1.00182	-1.24781	0.457491	1.06311	-0.453303
6075751	0.007	0.993	0	1
6228222	0	1	0	1	-0.716785	-0.953973	-0.245949	0.373088	-0.453303
6494013	0.962	0.038	0	2	-1.00182	-1.24781	1.16093	1.75314	0.544666
6620073	0	1	0	1	0.993427	0.809048	-0.245949	-0.316938	-0.453303
6783314	0	1	0	1	-0.146714	-0.660136	-0.245949	1.06311	-0.453303
6819334	0.02	0.98	0	1
6874926	1	0	0	2	0.423356	-0.660136	-0.949389	-0.316938	1.04365
7505465	0.783	0.025	0.193	2
7589474	0	1	0	1	-1.28686	-1.24781	1.16093	1.75314	-0.453303
7658000	0	1	0	1	-1.00182	0.221374	-0.949389	0.373088	-0.453303
8083338	0	1	0	1	0.708391	0.809048	-0.949389	-1.00696	-0.453303
8087605	0	1	0	1	0.138321	-0.0724624	1.16093	0.373088	-0.453303
8190272	0	1	0	1	0.138321	-1.54165	1.16093	1.06311	-0.453303
8405856	0	1	0	1	-0.716785	-0.0724624	-0.245949	1.06311	-0.453303
8588681	0.093	0.907	0	1
8646490	0	1	0	1	0.423356	-0.0724624	-0.245949	-0.316938	-0.453303
9387521	0	1	0	1	0.138321	-0.0724624	0.457491	-1.00696	-0.453303
9417858	0	0	1	3	-0.716785	-1.54165	1.16093	-1.00696	2.5406
9548278	0.623	0.377	0	2
9614864	0	1	0	1	0.993427	0.515211	-0.245949	-1.00696	-0.453303
9725910	0.993	0.007	0	2	-1.57189	-1.24781	1.86437	1.06311	0.544666
10086112	0.991	0.009	0	2	-1.00182	-1.24781	1.16093	-0.316938	0.544666
10382621	0.009	0.991	0	1
10542241	0	1	0	1	-1.00182	-0.366299	0.457491	0.373088	-0.453303
10791838	0.994	0.006	0	2	-1.00182	-0.953973	0.457491	0.373088	0.544666
10835261	0	0	1	3	-1.00182	-0.660136	-0.245949	-0.316938	2.5406
10882798	0.997	0.003	0	2	-0.716785	-0.0724624	-0.949389	-0.316938	0.544666
11251892	0	1	0	1	1.5635	1.69056	-0.949389	-1.00696	-0.453303
11365231	0	1	0	1	-1.00182	-0.953973	1.86437	1.75314	-0.453303
11371550	0	1	0	1	-0.716785	0.809048	-0.245949	0.373088	-0.453303
11700747	0	1	0	1	1.27846	1.9844	-0.949389	-1.00696	-0.453303
11772352	0	1	0	1	0.423356	1.9844	-0.949389	-1.00696	-0.453303
12027203	0	1	0	1	0.423356	0.809048	-0.245949	-1.00696	-0.453303
12182768	0	1	0	1	0.993427	0.515211	-0.245949	-1.00696	-0.453303
12401259	0.012	0.988	0	1
12446940	0	1	0	1	0.423356	0.809048	-0.245949	-1.00696	-0.453303
12678387	1	0	0	2	0.138321	-1.54165	1.86437	1.75314	2.04162
12781133	0	1	0	1	1.27846	2.27823	-0.949389	-1.00696	-0.453303
12856714	0	1	0	1	0.708391	0.515211	-0.949389	-1.00696	-0.453303
12913182	0	1	0	1	1.27846	0.515211	-0.949389	-1.00696	-0.453303
13062398	0	1	0	1	0.138321	1.9844	-0.949389	-1.00696	-0.453303
13225727	0	1	0	1	1.5635	1.9844	-0.949389	-1.00696	-0.453303
13476256	0.99	0.01	0	2	0.423356	0.221374	-0.949389	-0.316938	0.544666
13888823	0.995	0.005	0	2	-0.146714	-0.953973	0.457491	2.44316	0.544666
14393059	0	1	0	1	0.993427	0.515211	-0.949389	-1.00696	-0.453303
14490082	0	1	0	1	0.423356	0.809048	-0.245949	-0.316938	-0.453303
14773070	0	1	0	1	-1.00182	-1.24781	1.16093	1.06311	-0.453303
15183688	0	1	0	1	-0.146714	-0.660136	0.457491	0.373088	-0.453303
15726313	0	1	0	1	0.993427	0.809048	-0.245949	-1.00696	-0.453303
15995619	0.991	0.009	0	2	-0.716785	-0.0724624	0.457491	0.373088	0.544666
16075540	0	0	1	3	-1.00182	-1.24781	0.457491	1.75314	3.03959
16152978	0	0	1	3	-1.28686	-1.24781	-0.245949	0.373088	2.5406
16197758	0.005	0.995	0	1
16462617	0	1	0	1	-1.57189	-1.54165	0.457491	1.75314	-0.453303
17196415	0.006	0	0.994	3	-1.28686	-0.953973	0.457491	-0.316938	2.04162
17322255	0	1	0	1	0.423356	0.221374	0.457491	0.373088	-0.453303
17442841	0	1	0	1	0.423356	0.221374	-0.949389	-1.00696	-0.453303
17996463	0	1	0	1	-0.716785	-0.953973	0.457491	0.373088	-0.453303
18160101	0	1	0	1	-0.146714	-0.660136	0.457491	0.373088	-0.453303
18370697	0	1	0	1	-0.146714	-0.660136	0.457491	0.373088	-0.453303
18497840	0	1	0	1	1.27846	1.39672	-0.949389	-1.00696	-0.453303
18777484	0	1	0	1	0.993427	0.809048	-0.949389	-1.00696	-0.453303
18965079	0	0	1	3	-1.28686	-0.953973	0.457491	2.44316	3.53857
19248611	0	1	0	1	-1.00182	-1.24781	3.27125	2.44316	-0.453303
19390200	1	0	0	2	-1.00182	-0.953973	0.457491	0.373088	1.54264
19483595	0	1	0	1	0.708391	0.221374	-0.949389	-1.00696	-0.453303
19680819	0	1	0	1	-0.43175	0.221374	0.457491	0.373088	-0.453303
19986324	0.038	0.962	0	1
20235934	0	1	0	1	0.423356	0.221374	-0.949389	-0.316938	-0.453303
20471738	0	1	0	1	-1.00182	-0.660136	-0.245949	-0.316938	-0.453303
20533841	0	1	0	1	0.423356	0.809048	-0.245949	-1.00696	-0.453303
20595864	0	1	0	1	0.423356	0.515211	-0.245949	-0.316938	-0.453303
20757797	0.964	0.036	0	2	-0.146714	-0.0724624	-0.245949	-0.316938	0.544666
20772771	0	1	0	1	-0.146714	-0.660136	0.457491	0.373088	-0.453303
20846710	0	1	0	1	-1.57189	-0.660136	-0.949389	-0.316938	-0.453303
20901455	0	1	0	1	-1.00182	-0.660136	0.457491	0.373088	-0.453303
20972096	0	1	0	1	0.138321	1.10289	0.457491	-0.316938	-0.453303
21269183	0	1	0	1	-1.00182	-1.24781	0.457491	0.373088	-0.453303
22246083	0.992	0.008	0	2	-0.716785	-1.54165	1.86437	2.44316	0.544666
23700175	0	1	0	1	-0.811797	-0.366299	-0.949389	-0.316938	-0.453303
23818424	0	1	0	1	-1.00182	0.221374	-0.949389	-1.00696	-0.453303
24054131	0	1	0	1	0.993427	0.515211	-0.949389	-1.00696	-0.453303
24172865	0.125	0.875	0	1
24834558	0	1	0	1	-1.00182	-0.0724624	1.16093		-0.453303
24997822	0	1	0	1	0.993427	0.515211	-0.949389	-0.316938	-0.453303
25081795	0.017	0.983	0	1
25537050	0	1	0	1	0.993427	1.10289	-0.949389	-1.00696	-0.453303
25660638	0.9	0.01	0.09	2
25686916	0	1	0	1	-0.811797	-2.42316	3.27125	2.44316	-0.453303
25782555	0	1	0	1	0.423356	0.809048	-0.245949	-0.316938	-0.453303
26368558	0	1	0	1		1.10289	-0.949389	-1.00696	-0.453303
26455449	0	1	0	1	0.138321	0.515211	-0.949389	-1.00696	-0.453303
26853668	0.058	0.942	0	1
26919043	0	1	0	1	0.993427	0.809048	-0.949389	-1.00696	-0.453303
27827542	0.975	0.011	0.014	2
28364082	0	1	0	1	-0.716785	-0.366299	-0.949389	-1.00696	-0.453303
28444348	0	1	0	1	-0.146714	0.221374	-0.949389	-0.316938	-0.453303
28450205	0.029	0.971	0	1
29223969	0	1	0	1	0.993427	1.39672	-0.245949	-1.00696	-0.453303
29313495	0	0	1	3	-2.71203				4.53654
29651492	0	1	0	1	0.708391	0.515211	-0.245949	-1.00696	-0.453303
29654608	0	1	0	1	-0.146714	-0.0724624	-0.245949	0.373088	-0.453303
29895079	0	1	0	1	-0.43175	-1.24781	0.457491	0.373088	-0.453303
30113886	0	1	0	1	-1.28686	-1.24781	3.27125	1.75314	-0.453303
30161092	0	1	0	1	1.84853	2.27823	-0.949389	-1.00696	-0.453303
30494498	0.991	0.009	0	2	-1.00182	-0.366299	0.457491	0.373088	0.544666
30640487	0	1	0	1	0.423356	0.221374	0.457491	0.373088	-0.453303
30640500	0	1	0	1	0.138321	0.221374	-0.949389	-1.00696	-0.453303
31265000	0	1	0	1	0.138321	-0.0724624		0.373088	-0.453303
31272867	0	1	0	1	0.993427	1.39672	-0.949389	-1.00696	-0.453303
31741947	0	1	0	1	0.423356	0.221374	-0.949389	-1.00696	-0.453303
32636997	0	1	0	1	0.138321	0.221374	0.457491	0.373088	-0.453303
32764306	0	0	1	3	-2.14196	-2.12932	3.27125	3.13319	4.53654
32778545	0.987	0.013	0	2	-1.28686	-1.24781	2.56781	1.06311	0.544666
32802309	0	1	0	1	-0.146714	-1.83548	2.56781	1.75314	-0.453303
32901524	0.99	0.01	0	2	-0.716785	-1.24781	1.16093	1.06311	0.544666
33496398	0	1	0	1	-0.43175	0.515211	-0.245949	-0.316938	-0.453303
34042416	0	1	0	1	0.423356	0.221374	-0.949389	0.373088	-0.453303
34316104	0	1	0	1	-0.716785	-0.366299		-0.316938	-0.453303
34805966	0.996	0.004	0	2	-1.00182	-1.83548	2.56781	1.06311	0.544666
34853357	0.643	0.357	0	2
35251970	0	1	0	1	0.708391	1.10289	-0.949389	0.373088	-0.453303
35274245	0	1	0	1	-0.146714	-1.24781	0.457491	0.373088	-0.453303
35299506	0.029	0.971	0	1
35348132	0	1	0	1	-0.43175	-0.0724624	-0.949389	-1.00696	-0.453303
35426252	0.017	0.983	0	1
35604495	0.993	0.007	0	2	-0.43175	0.221374	-0.949389	-1.00696	0.544666
35644144	0.91	0.086	0.005	2
35692763	0	1	0	1	1.5635	1.39672	-0.949389	-1.00696	-0.453303
35848327	0	0	1	3	-2.14196	-1.54165	1.16093	1.75314	3.03959
36334532	0	1	0	1	-0.146714	0.809048	-0.949389	-1.00696	-0.453303
36531159	0	1	0	1	0.423356	0.221374	0.457491	0.373088	-0.453303
36876728	0	1	0	1	-1.00182	-2.12932			-0.453303
37003441	0	1	0	1	1.5635	1.9844	-0.949389	-1.00696	-0.453303
37084379	0	1	0	1	-0.716785	-0.660136	0.457491	1.06311	-0.453303
37239344	0	1	0	1	0.708391	0.221374	-0.245949	-0.316938	-0.453303
37295085	0	1	0	1	0.138321	-0.366299	-0.245949	0.373088	-0.453303
38382108	0	1	0	1	0.423356	0.221374	-0.245949	-1.00696	-0.453303
38538036	0.04	0.96	0	1
39134609	0	1	0	1	-0.146714	0.221374	0.457491	-0.316938	-0.453303
39582213	0.996	0.004	0	2	-0.43175	-1.63959	-0.949389	1.75314	0.544666
39743748	0.851	0.149	0	2	0.423356	-0.660136	1.86437	0.373088	0.544666
40641106	0	1	0	1	0.708391	1.39672	-0.949389	0.373088	-0.453303
41455533	0	1	0	1	1.5635	1.9844	-0.949389	-1.00696	-0.453303
41610899	0.981	0.019	0	2	0.708391	1.10289	-0.949389	-1.00696	0.544666
41651149	0	1	0	1	-0.146714	-1.24781	1.86437	0.373088	-0.453303
41741884	0	1	0	1	0.423356	0.221374	-0.949389	-1.00696	-0.453303
42410758	1	0	0	2	-0.43175	-0.660136	0.457491	0.373088	1.54264
42859316	0.994	0.006	0	2	-1.00182	-0.660136	0.457491	1.75314	0.544666
43187247	0.995	0.005	0	2	-1.00182	-0.953973	0.457491	0.373088	0.544666
43443772	0	1	0	1	-1.85693	-1.24781	1.86437	1.06311	-0.453303
43582316	0	1	0	1	1.5635	0.515211	-0.245949	0.373088	-0.453303
43646509	0	1	0	1	1.84853	0.809048	-0.949389	-1.00696	-0.453303
44022605	0.016	0.984	0	1
44230790	0	1	0	1	0.993427	0.809048	-0.949389	-1.00696	-0.453303
44408604	0	1	0	1	-0.716785	-0.953973	0.457491	0.373088	-0.453303
44525034	0	1	0	1	-0.146714	0.221374	-0.245949	0.373088	-0.453303
44635479	0	1	0	1	0.993427	1.39672	-0.949389	-1.00696	-0.453303
45117551	0.992	0.008	0	2	0.423356	0.515211	-0.949389	-1.00696	0.544666
45265221	0.887	0.022	0.091	2
45544590	0	1	0	1	-0.716785	0.221374	-0.245949	0.373088	-0.453303
45639743	0	1	0	1	-0.146714	0.515211	-0.245949	0.373088	-0.453303
46056637	0	0	1	3	-1.57189	-1.54165	1.86437	1.06311	2.04162
46710506	0	1	0	1	0.708391	0.809048	-0.245949	-0.316938	-0.453303
47140424	0	1	0	1	0.993427	0.809048	-0.949389	-1.00696	-0.453303
47255787	0	1	0	1	-0.146714	0.515211	-0.949389	0.373088	-0.453303
47950232	0.977	0.023	0	2	-1.00182	-0.953973	0.457491	1.06311	0.544666
48130816	0.935	0.065	0	2	-0.146714	-0.0724624	1.16093	-0.316938	0.544666
48653536	0	1	0	1	0.423356	1.39672	-0.949389	-1.00696	-0.453303
49647668	0	1	0	1	-0.146714	-0.660136	-0.245949	0.373088	-0.453303
51118651	0	0	1	3	-1.28686	-1.24781	0.457491	0.373088	3.53857
51127122	0	1	0	1	1.84853	2.27823	-0.949389	-1.00696	-0.453303
51387621	0	1	0	1	-1.00182	-0.660136	0.457491	0.373088	-0.453303
51854322	0	1	0	1	-0.0517025	-0.0724624	-0.949389	1.06311	-0.453303
52201814	0.996	0.004	0	2	-0.146714	0.809048	-0.949389	-1.00696	0.544666
52259123	0	1	0	1	1.5635	1.39672	-0.949389	-1.00696	-0.453303
53187026	0	1	0	1	0.423356	1.10289	-0.245949	-1.00696	-0.453303
53547299	0.053	0.947	0	1
55250532	0	1	0	1	1.5635	2.27823	-0.949389	-1.00696	-0.453303
56461433	0	1	0	1	-1.28686	-0.660136	0.457491	0.373088	-0.453303
56613235	0	1	0	1	-1.00182	-0.953973	0.457491	1.75314	-0.453303
56772409	0	1	0	1	1.5635	0.809048	-0.949389	-1.00696	-0.453303
56959831	0	1	0	1	0.708391	1.9844	-0.949389	-0.316938	-0.453303
57018362	0	1	0	1	0.708391	1.10289	-0.949389	-1.00696	-0.453303
58295562	1	0	0	2	-0.716785	-1.24781	1.16093	0.373088	1.54264
59786212	0	1	0	1	1.27846	0.515211	-0.949389	-1.00696	-0.453303
59943013	0	1	0	1	-0.146714	-1.24781	0.457491	0.373088	-0.453303
60061082	0	1	0	1	-1.00182	-1.54165	1.86437	2.44316	-0.453303
60529283	0.031	0.969	0	1
61967970	0	1	0	1	-0.43175	0.221374	0.457491	0.373088	-0.453303
62259527	0.009	0.991	0	1
62558275	0	0	1	3
63434648	0	1	0	1	0.708391	0.809048	-0.949389	-1.00696	-0.453303
63824661	0	1	0	1	-0.43175	-0.660136		1.06311	-0.453303
63868502	0	1	0	1	0.423356	-0.0724624	-0.949389	-1.00696	-0.453303
64041114	0	1	0	1	0.138321	0.221374	-0.949389	-1.00696	-0.453303
64631858	1	0	0	2	-1.00182	-1.24781	0.457491	1.06311	1.54264
64999696	0	1	0	1	0.708391	0.221374	-0.245949	-1.00696	-0.453303
65788013	0	1	0	1	-0.43175	-1.24781	-0.245949	1.75314	-0.453303
66399325	0	1	0	1	0.138321	-0.0724624	-0.245949	-0.316938	-0.453303
67045739	0	1	0	1	1.5635	1.10289	-0.949389	-1.00696	-0.453303
67351330	0	1	0	1	0.138321	0.221374	-0.949389	-1.00696	-0.453303
67673473	0	1	0	1	0.423356	1.39672	-0.949389	-1.00696	-0.453303
67908368	0	1	0	1	0.138321	-0.660136	-0.245949	0.373088	-0.453303
68019856	0	1	0	1	0.708391	-0.366299	-0.245949	0.373088	-0.453303
68043706	0	1	0	1	0.138321	-0.0724624	-0.949389	-1.00696	-0.453303
68344471	0	1	0	1	0.138321	-0.0724624	-0.245949	-0.316938	-0.453303
68592980	0.417	0.583	0	1
68596408	0	1	0	1	-1.00182	-0.660136	-0.949389	0.373088	-0.453303
68944230	0	1	0	1	0.708391	1.10289	-0.949389	-1.00696	-0.453303
69271017	0	1	0	1					-0.453303
69427017	0	1	0	1	-0.716785	-0.660136	0.457491	0.373088	-0.453303
69855578	0	1	0	1	1.84853	1.69056	0.457491	-1.00696	-0.453303
70224343	0	1	0	1	-0.146714	-0.366299	-0.949389	-0.316938	-0.453303
70404671	0	1	0	1	-1.28686	-1.24781	1.86437	1.75314	-0.453303
71429502	0	1	0	1	-1.00182	-0.0724624	0.457491	-0.316938	-0.453303
72043596	0.066	0.934	0	1
73286102	0.013	0.987	0	1
74946055	0	1	0	1	-0.146714	0.515211	0.457491	0.373088	-0.453303
75097341	0	1	0	1	0.993427	1.10289	-0.949389	-1.00696	-0.453303
75148387	0.023	0.977	0	1
76131390	0.983	0.017	0	2	-0.146714	0.221374	0.457491	-1.00696	0.544666
76309447	0	1	0	1	0.708391	-0.0724624	-0.245949	0.373088	-0.453303
77106717	0	0	1	3	-2.33198	-2.42316			3.53857
77420282	0	1	0	1	0.423356	0.515211	0.457491	-1.00696	-0.453303
78980173	0	1	0	1	0.138321	1.39672	-0.949389	-0.316938	-0.453303
79083968	1	0	0	2	-1.28686	-0.660136	2.56781	1.06311	1.04365
79899813	0.994	0.006	0	2	0.138321	1.39672	-0.949389	-1.00696	0.544666
80018832	0	1	0	1	0.423356	0.515211	-0.949389	-1.00696	-0.453303
80066134	0	1	0	1	0.708391	0.221374	-0.949389	-0.316938	-0.453303
80088678	0	1	0	1	0.708391	-0.0724624	0.457491	0.373088	-0.453303
80308224	0.949	0.051	0	2	0.138321	-0.660136	0.457491	-0.316938	0.544666
80540883	0	0	1	3	-1.28686	-1.54165	1.86437	1.06311	3.03959
80574622	0.01	0.99	0	1
80574658	0	1	0	1	0.993427	1.10289	-0.949389	-1.00696	-0.453303
80585660	0	1	0	1	0.708391	0.809048	-0.949389	-1.00696	-0.453303
80589897	0	1	0	1	1.5635	1.10289	-0.245949	-1.00696	-0.453303
80683650	0	1	0	1	1.27846	1.9844	-0.245949	-1.00696	-0.453303
80700028	0	0	1	3	-1.28686	-0.660136	-0.245949	-0.316938	3.03959
80719332	0	1	0	1	-0.43175	0.221374	-0.245949	-1.00696	-0.453303
80722022	0	1	0	1	1.5635	1.10289	-0.949389	-1.00696	-0.453303
80774305	0	1	0	1	0.993427	0.221374	0.457491	0.373088	-0.453303
80836614	0	1	0	1	0.708391	0.515211	-0.245949	0.373088	-0.453303
80852803	0	1	0	1	0.138321	1.9844	-0.949389	-1.00696	-0.453303
80859121	0.659	0.069	0.272	2
80865937	0.991	0.009	0	2	-1.00182	-0.660136	-0.949389	-0.316938	0.544666
80879895	0	1	0	1	0.708391	0.515211	-0.949389	-1.00696	-0.453303
81035209	0	1	0	1	0.138321	-0.366299	-0.949389	-0.316938	-0.453303
81066265	0	0	1	3
81219259	0	1	0	1	-0.146714	-1.24781	1.86437	1.75314	-0.453303
81276154	0	0	1	3	-2.427	-1.54165	1.86437	1.06311	3.53857
81371255	0	1	0	1	0.708391	0.809048	-0.949389	-1.00696	-0.453303
81411836	0	1	0	1	1.27846	1.39672	-0.949389	-1.00696	-0.453303
81496300	0.972	0.028	0	2	-0.716785	-0.953973	-0.245949	1.06311	0.544666
81577827	0	1	0	1	0.423356	-0.0724624	0.457491	0.373088	-0.453303
81598654	0	1	0	1	1.5635	2.27823	-0.949389	-1.00696	-0.453303
81625116	0.998	0	0.002	2	-1.00182	-1.24781	0.457491	1.06311	2.04162
81655843	0	1	0	1	-0.43175	-0.366299	-0.245949	0.373088	-0.453303
81802973	0	1	0	1	0.993427	1.10289	-0.949389	-1.00696	-0.453303
81831783	0	1	0	1	0.138321	0.221374	-0.949389	-1.00696	-0.453303
81871388	0	1	0	1	0.423356	0.221374	-0.245949	-0.316938	-0.453303
81889541	0	1	0	1	-0.146714	0.221374	-0.245949	-0.316938	-0.453303
82087745	0	0	1	3	-1.19184	-1.24781			2.5406
82171650	0	1	0	1	-0.146714	-0.366299	-0.245949	-0.316938	-0.453303
82198555	0	1	0	1	1.5635	1.39672	-0.245949	-1.00696	-0.453303
82311944	0	1	0	1	0.993427	0.221374	-0.949389	-1.00696	-0.453303
82365491	0	1	0	1	-0.716785	-0.0724624	-0.245949	-0.316938	-0.453303
82439665	1	0	0	2	-0.716785	-0.366299	0.457491	0.373088	1.04365
82463848	0	1	0	1	-0.43175	-0.660136	0.457491	0.373088	-0.453303
82468757	0.037	0	0.963	3	-1.28686	-0.0724624	0.457491	0.373088	2.04162
82481913	0	1	0	1	-0.716785	0.221374	-0.245949	-0.316938	-0.453303
82512573	0	1	0	1	-0.716785	0.221374	0.457491	1.75314	-0.453303
82665732	0	1	0	1	0.708391	1.10289	-0.949389	-1.00696	-0.453303
82724400	0	1	0	1	0.993427	-0.0724624	-0.245949	-0.316938	-0.453303
82808565	0	1	0	1	0.423356	1.39672	-0.949389	-1.00696	-0.453303
82820275	1	0	0	2	-1.00182	-0.660136	1.86437	0.373088	0.544666
82843451	0	1	0	1	0.708391	-0.0724624	-0.245949	0.373088	-0.453303
82844440	0	1	0	1	-0.716785	-0.660136	0.457491	0.373088	-0.453303
82861434	0	0	1	3	-2.427	-2.42316			2.5406
82882866	0	1	0	1	0.138321	-0.366299	-0.245949	1.06311	-0.453303
82906017	0	1	0	1	0.708391	0.515211	-0.949389	0.373088	-0.453303
83030988	0	1	0	1	-0.43175	-0.366299	0.457491	0.373088	-0.453303
83073471	0	1	0	1	-1.28686	-1.54165	2.56781	3.13319	-0.453303
83171641	0	1	0	1	-0.716785	0.221374	-0.949389	0.373088	-0.453303
83222797	0	1	0	1	0.138321	-0.366299	-0.245949	0.373088	-0.453303
83229542	0	0	1	3
83274340	0	1	0	1	0.423356	0.221374	-0.949389	-1.00696	-0.453303
83274435	0.009	0.991	0	1
83344363	0	1	0	1	0.423356	1.39672	-0.949389	-0.316938	-0.453303
83347631	0	1	0	1	1.5635	0.515211	0.457491	-0.316938	-0.453303
83398596	0.108	0	0.892	3	-2.427	-1.83548	1.86437	3.13319	2.04162
83440739	0	1	0	1	-0.146714	-0.660136	1.16093	1.06311	-0.453303
83518085	0.973	0.027	0	2	-0.146714	0.221374	-0.949389	-1.00696	0.544666
83518110	0	1	0	1	0.423356	0.515211	-0.949389	-1.00696	-0.453303
83628720	0.124	0	0.876	3
83647135	0.569	0.431	0	2
83651312	0.995	0.005	0	2	-0.716785	-0.953973	0.457491	0.373088	0.544666
83675901	0	1	0	1	0.993427	1.69056	-0.949389	-1.00696	-0.453303
83690012	0	1	0	1	0.708391	0.221374	-0.949389	-0.316938	-0.453303
83804342	0	1	0	1	0.138321	-1.24781	3.27125	3.13319	-0.453303
83850778	0	0	1	3
83854778	0	1	0	1	0.423356	0.515211	-0.949389	-1.00696	-0.453303
83910883	0	1	0	1	1.27846	1.9844	-0.949389	-1.00696	-0.453303
83939755	0	1	0	1	1.5635	1.10289	-0.245949	-1.00696	-0.453303
83948078	0.021	0.979	0	1
84011630	0	1	0	1	-0.716785	-0.0724624	-0.949389	-1.00696	-0.453303
84030267	0.219	0.781	0	1
84057467	0	1	0	1	0.423356	1.10289	-0.949389	-1.00696	-0.453303
84101933	0.994	0.006	0	2	-0.43175	0.221374	-0.949389	-0.316938	0.544666
84159532	0	1	0	1	1.27846	1.10289	0.457491	-0.316938	-0.453303
84226579	1	0	0	2	-1.28686	-1.54165	-0.245949	1.75314	1.54264
84245284	0	1	0	1	-1.00182	-0.366299	1.86437	1.75314	-0.453303
84277770	0	1	0	1	1.84853	2.27823	-0.245949	-0.316938	-0.453303
84334637	0	1	0	1	-0.716785	-0.366299	0.457491	0.373088	-0.453303
84408935	0	1	0	1	-0.146714	-0.953973	-0.245949	-0.316938	-0.453303
84541645	0	1	0	1	0.423356	-0.0724624	0.457491	-0.316938	-0.453303
84597887	0	1	0	1	0.138321	-0.366299	0.457491	0.373088	-0.453303
84605710	0	1	0	1	0.423356	-0.660136	0.457491	0.373088	-0.453303
84696388	0	1	0	1	0.993427	1.39672	-0.949389	-1.00696	-0.453303
84703785	0	0	1	3	-2.33198	-2.42316			4.53654
84766356	0	1	0	1	1.27846	0.515211	-0.949389	-1.00696	-0.453303
84805822	0.029	0.971	0	1
84877665	0	1	0	1	-0.716785	-0.660136	0.457491	1.06311	-0.453303
84926840	0	1	0	1	1.27846	2.27823	-0.949389	-1.00696	-0.453303
84955311	0	1	0	1	-1.57189	-0.953973	3.27125	3.13319	-0.453303
84977539	0.964	0.036	0	2	0.423356	0.221374	-0.949389	1.75314	0.544666
84980385	0	1	0	1	1.5635	1.69056	-0.949389	-1.00696	-0.453303
85072962	0	1	0	1	-0.43175	-0.366299	-0.949389	0.373088	-0.453303
85093999	0	1	0	1	-0.43175	-0.366299	0.457491	0.373088	-0.453303
85180262	0	1	0	1	-0.716785	-0.366299			-0.453303
85180464	0.989	0.011	0	2	0.708391	-0.660136	0.457491	-0.316938	0.544666
85403863	0	0	1	3	-2.14196	-0.953973	1.86437	0.373088	3.53857
85423776	0	1	0	1	1.5635	1.39672	-0.949389	-1.00696	-0.453303
85511924	0	1	0	1	0.423356	0.809048	0.457491	0.373088	-0.453303
85570480	0.972	0.028	0	2	1.27846	0.515211	-0.949389	-1.00696	0.544666
85650863	0	1	0	1	0.708391	1.10289	-0.949389	-1.00696	-0.453303
85682169	0	1	0	1	0.708391	0.515211	-0.949389	-0.316938	-0.453303
85689777	0	1	0	1	0.423356	1.10289	-0.949389	-1.00696	-0.453303
85739731	0.483	0.517	0	1
85756987	0.041	0.959	0	1
85779288	0.991	0.009	0	2	-1.28686	-1.24781	1.86437	0.373088	0.544666
85790486	0	1	0	1	-1.00182	-0.366299	-0.949389	-0.316938	-0.453303
85790683	0.75	0.25	0	2
85834774	1	0	0	2	-0.716785	-0.0724624	-0.949389	-0.316938	1.04365
85881528	0.12	0.88	0	1
85883529	0.996	0.004	0	2	-1.00182	-0.366299	-0.245949	1.06311	0.544666
85915552	0	0	1	3	-1.57189				2.5406
85918364	0	1	0	1	0.138321	-0.366299	-0.245949	-0.316938	-0.453303
86058985	0	1	0	1	1.5635	1.39672	-0.949389	-1.00696	-0.453303
86091417	0	0	1	3
86108622	0	1	0	1	0.708391	1.39672	-0.949389	-1.00696	-0.453303
86217726	0	0	1	3	-2.71203	-2.42316	3.27125	2.44316	4.53654
86217973	0	1	0	1	0.708391	-0.366299	0.457491	-1.00696	-0.453303
86311682	0	1	0	1	0.708391	0.515211	-0.949389	-0.316938	-0.453303
86327726	0	1	0	1	-1.28686	-0.0724624	-0.949389	-0.316938	-0.453303
86404228	0	1	0	1	-0.146714	-0.366299	-0.245949	-1.00696	-0.453303
86559773	0	1	0	1	0.708391	0.221374	-0.245949	-0.316938	-0.453303
86590584	0.018	0.982	0	1
86597441	0.04	0	0.96	3
86603872	0	0	1	3
86606164	0	0	1	3
86631407	0	1	0	1	-0.146714	0.221374	-0.949389	-0.316938	-0.453303
86631640	0.021	0.979	0	1
86724224	0	1	0	1	1.5635	1.9844	-0.949389	-1.00696	-0.453303
86785601	0	1	0	1	0.423356	1.9844	-0.949389	-1.00696	-0.453303
86786998	0.986	0.014	0	2	-0.146714	-0.0724624	0.457491	0.373088	0.544666
86792495	0	1	0	1	0.708391	-0.0724624	-0.949389	-1.00696	-0.453303
86818637	0.99	0.01	0	2	-0.43175	-1.24781	0.457491	0.373088	0.544666
86850268	0	1	0	1	1.5635	0.515211	0.457491	-1.00696	-0.453303
86929205	0	1	0	1	0.138321	-0.0724624	-0.245949	-1.00696	-0.453303
86998337	0	1	0	1	0.708391	-0.0724624	-0.245949	0.373088	-0.453303
86998363	0	1	0	1	1.5635	0.809048	-0.949389	-1.00696	-0.453303
87036473	0	1	0	1	0.993427	0.515211	-0.949389	-1.00696	-0.453303
87066179	0.508	0.492	0	2
87157304	0	1	0	1	-0.146714	0.221374	-0.949389	0.373088	-0.453303
87390213	0	1	0	1	-0.146714	0.809048	-0.949389	-0.316938	-0.453303
87426550	0	1	0	1	0.993427	1.39672	-0.949389	-1.00696	-0.453303
87521128	0	1	0	1	0.708391	-0.953973	1.86437	0.373088	-0.453303
87524632	0.987	0.013	0	2	-2.14196	-0.660136	3.27125	1.75314	0.544666
87611742	0	1	0	1	0.708391	0.221374	-0.949389	-0.316938	-0.453303
87638931	0	0	1	3	-1.28686	-0.660136	-0.949389	-1.00696	3.53857
87742303	0	1	0	1	1.84853	2.27823	-0.949389	-1.00696	-0.453303
87769559	0	1	0	1	0.708391	0.515211	-0.949389	-1.00696	-0.453303
87851108	0	1	0	1	0.423356	-0.366299	0.457491	-1.00696	-0.453303
87898782	0	1	0	1	1.27846	1.69056	-0.949389	-1.00696	-0.453303
87936715	0	1	0	1	0.708391	0.221374	-0.949389	-1.00696	-0.453303
88063819	0	1	0	1	0.423356	-0.0724624	0.457491	0.373088	-0.453303
88071818	0	1	0	1	0.423356	-0.0724624	1.86437	0.373088	-0.453303
88133246	0	1	0	1	0.993427	1.10289	-0.245949	-0.316938	-0.453303
88157639	0.995	0.005	0	2	-1.00182	-0.660136	0.457491	0.373088	0.544666
88312115	0	0	1	3	-1.28686	0.515211	1.16093	1.75314	3.03959
88409244	1	0	0	2	-1.85693	-1.24781	1.86437	3.13319	1.54264
88409328	0	1	0	1	1.5635	1.9844	-0.949389	-1.00696	-0.453303
88493310	0	1	0	1	-0.146714	-0.953973	0.457491	0.373088	-0.453303
88544304	1	0	0	2	-1.00182	-1.24781	1.86437	1.75314	1.54264
88556542	0.999	0.001	0	2	-0.716785	-0.953973	0.457491	-0.316938	0.544666
88556583	0	1	0	1	0.138321	-0.366299	-0.245949	0.373088	-0.453303
88607223	0	1	0	1	1.27846	1.39672	-0.949389	-1.00696	-0.453303
88671120	0	1	0	1	-0.146714	-0.953973	0.457491	-0.316938	-0.453303
88817859	0	1	0	1	0.138321	0.809048	-0.245949	-0.316938	-0.453303
88818485	0	1	0	1	-0.43175	-0.660136	1.16093	1.06311	-0.453303
88879470	0.993	0.007	0	2	-1.57189	-0.660136	1.86437	1.75314	0.544666
88885786	0	1	0	1	0.993427	-0.660136	1.16093	1.75314	-0.453303
88961161	0	1	0	1	1.27846	1.10289	-0.949389	-0.316938	-0.453303
89075275	1	0	0	2	-0.716785	-0.0724624	-0.245949	-0.316938	1.04365
89177627	0	1	0	1	1.27846	1.9844	-0.949389	-1.00696	-0.453303
89201529	0	1	0	1	0.708391	0.809048	-0.245949	-0.316938	-0.453303
89242214	0.994	0.006	0	2	-0.43175	-0.953973	0.457491	-1.00696	0.544666
89254385	0	1	0	1	0.423356	-0.0724624	-0.245949	0.373088	-0.453303
89352847	0	1	0	1	-0.146714	-0.660136	-0.245949	-0.316938	-0.453303
89368340	0.989	0.011	0	2	0.993427	1.10289	-0.245949	0.373088	0.544666
89581736	0	1	0	1	0.708391	-0.0724624	0.457491	-0.316938	-0.453303
89582406	0	1	0	1	0.993427	1.10289	-0.949389	-1.00696	-0.453303
89624013	0	1	0	1	0.423356	0.221374	-0.245949	-0.316938	-0.453303
89655239	0	1	0	1	0.708391	1.10289	-0.949389	-1.00696	-0.453303
89850261	0.971	0.029	0	2	-0.146714	-0.0724624	-0.245949	0.373088	0.544666
89879130	0.993	0.007	0	2	-1.00182	-0.953973	1.16093	3.13319	0.544666
89879204	0	1	0	1	-0.716785	-0.660136	-0.949389	0.373088	-0.453303
89922215	0.938	0.062	0	2	1.27846	1.39672	-0.949389	-1.00696	0.544666
89927040	0	1	0	1	-0.43175	-0.660136	0.457491	1.06311	-0.453303
89978738	0.007	0.993	0	1
89987228	0	1	0	1	-0.146714	-0.953973	-0.949389	0.373088	-0.453303
90093736	0	1	0	1	1.27846	0.809048	-0.245949	0.373088	-0.453303
90122551	0	1	0	1	-0.146714	0.221374	-0.245949	-0.316938	-0.453303
90127836	0	1	0	1	-1.28686	-1.24781	1.16093	1.06311	-0.453303
90140346	0.904	0.041	0.055	2
90184751	0	1	0	1	-0.146714	0.809048	-0.949389	-1.00696	-0.453303
90239708	0	1	0	1	1.84853	2.27823	-0.949389	-1.00696	-0.453303
90533635	0	1	0	1	0.708391	0.515211	-0.245949	-1.00696	-0.453303
90766142	0	1	0	1	-0.43175	-0.0724624	-0.949389	-1.00696	-0.453303
90811994	0	1	0	1	0.138321	0.221374	-0.949389	-1.00696	-0.453303
90836959	0.912	0.088	0	2	-0.146714	-1.24781	1.86437	1.06311	0.544666
90837546	0	1	0	1	1.27846	0.515211	-0.949389	-1.00696	-0.453303
90879018	0.91	0.028	0.062	2
90899439	0	1	0	1	0.708391	0.515211	-0.949389	-1.00696	-0.453303
90899712	0	1	0	1	-0.716785	0.515211	-0.949389	-0.316938	-0.453303
90984709	0	1	0	1	0.708391	0.515211	-0.245949	0.373088	-0.453303
91027068	0.357	0.643	0	1	0.328344		0.457491	0.373088
91042401	1	0	0	2	-1.00182	-1.24781	-0.949389	0.373088	0.544666
91064296	0	1	0	1	0.993427	-0.660136	-0.949389	0.373088	-0.453303
91291437	0	1	0	1	-1.00182	-0.660136	0.457491	0.373088	-0.453303
91419614	0	1	0	1	1.5635	1.69056	-0.949389	-1.00696	-0.453303
91466076	0	1	0	1	-1.00182	-0.366299	-0.949389	0.373088	-0.453303
91473287	0.086	0	0.914	3	-1.28686	-0.953973	0.457491	1.75314	2.04162
91494020	0.925	0.075	0	2	0.993427	1.69056	-0.949389	-1.00696	0.544666
91494763	0.993	0.007	0	2	0.138321	0.221374	0.457491	0.373088	0.544666
91547097	0	0	1	3	-2.71203	-1.83548	3.27125	2.44316	4.53654
91751922	0.088	0	0.912	3	-0.43175	0.221374	1.16093	0.373088	2.04162
91877975	0	1	0	1	0.138321	0.515211	-0.245949	-0.316938	-0.453303
91987787	0	0	1	3	-1.28686	-1.24781	1.86437	1.06311	4.53654
91988431	1	0	0	2	-1.00182	-2.12932	2.56781	2.44316	1.54264
92044956	0	1	0	1	-0.716785	-0.953973	0.457491	1.06311	-0.453303
92067969	0	1	0	1	0.138321	-0.0724624	0.457491	-0.316938	-0.453303
92098407	0	0	1	3
92204187	0	1	0	1	-0.43175	-0.366299	-0.949389	-0.316938	-0.453303
92349688	0	1	0	1	-1.00182	-0.953973	1.86437	2.44316	-0.453303
92355773	0.04	0.96	0	1
92368641	0	1	0	1	1.27846	1.9844	-0.949389	-1.00696	-0.453303
92372263	0	1	0	1	0.423356	0.221374	-0.245949	-1.00696	-0.453303
92395935	0	1	0	1	-0.43175	-0.366299	0.457491	-1.00696	-0.453303
92396066	0.063	0.937	0	1
92624804	0.996	0.004	0	2	-1.57189	-0.953973	0.457491	0.373088	0.544666
92692167	0.987	0.013	0	2	0.423356	0.809048	-0.245949	-0.316938	0.544666
92736014	0	1	0	1	0.708391	0.221374	0.457491	-0.316938	-0.453303
92778763	0	1	0	1	0.138321	-0.366299	0.457491	-0.316938	-0.453303
92790254	0.09	0.91	0	1	-0.716785	-0.366299	0.457491	-1.00696	0.0456817
92857953	0.999	0	0.001	2	-1.28686	-0.0724624	-0.245949	-1.00696	2.04162
92861381	1	0	0	2	-0.43175	-0.660136	0.457491	0.373088	0.544666
92967366	1	0	0	2	-0.716785	-0.366299	-0.245949	0.373088	1.54264
93039248	0.998	0.002	0	2	-1.00182	-0.953973	0.457491	0.373088	0.544666
93058243	0	1	0	1	0.138321	-0.660136	0.457491	0.373088	-0.453303
93221433	0	1	0	1	-1.00182	1.39672			-0.453303
93251747	0.017	0.983	0	1
93257187	0	1	0	1	-1.00182	-0.0724624	1.16093	0.373088	-0.453303
93293646	0	1	0	1	1.27846	1.10289	-0.949389	-1.00696	-0.453303
93394756	0.989	0.011	0	2	-1.00182	-0.953973	-0.245949	0.373088	0.544666
93462293	0	1	0	1	1.84853	2.27823	-0.949389	-1.00696	-0.453303
93478968	0	1	0	1	0.993427	0.515211	-0.949389	-1.00696	-0.453303
93503101	0.018	0.982	0	1
93586638	0	1	0	1	1.5635	1.10289	-0.245949	0.373088	-0.453303
93719949	0.012	0.988	0	1
93720379	0.645	0.355	0	2
93740314	0	1	0	1	0.423356	-0.0724624	0.457491	-1.00696	-0.453303
94123099	0	1	0	1	-0.43175	-0.953973	0.457491	-0.316938	-0.453303
94182145	0.989	0.011	0	2	-0.716785	-0.953973	1.16093	0.373088	0.544666
94290110	0	1	0	1	0.138321	-0.366299	0.457491	0.373088	-0.453303
94297768	0	1	0	1	-0.43175	1.10289	-0.949389	-1.00696	-0.453303
94380742	0	0	1	3	-1.57189	-2.12932	1.86437	3.13319	2.5406
94399830	0.361	0.639	0	1
94408254	0	1	0	1	-1.00182	-0.366299	-0.949389	0.373088	-0.453303
94467090	0	1	0	1	1.27846	0.515211	-0.949389	-0.316938	-0.453303
94526194	0	1	0	1	1.84853	2.27823	-0.949389	-1.00696	-0.453303
94538753	1	0	0	2	-1.19184	-0.660136	-0.949389	-0.316938	0.544666
94548996	0	1	0	1	1.5635	1.69056	-0.949389	-1.00696	-0.453303
94557340	1	0	0	2	-1.85693	-0.953973	1.86437	1.75314	1.54264
94778891	1	0	0	2	-1.57189	-1.83548	1.86437	1.75314	1.54264
94799709	0.012	0.988	0	1
94804595	0.997	0.003	0	2	-1.28686	-1.54165	0.457491	1.06311	0.544666
94813274	0	0	1	3	-1.85693	-1.54165	0.457491	0.373088	3.53857
94994900	0	1	0	1	-0.716785	-0.660136	0.457491		-0.453303
95008947	0	1	0	1	-0.716785	-1.24781	1.16093	0.373088	-0.453303
95106064	0	1	0	1	0.993427	0.809048	-0.949389	-1.00696	-0.453303
95106089	0	1	0	1	-0.43175	0.221374	-0.949389	-1.00696	-0.453303
95121574	0	0	1	3	-1.85693	-1.54165	1.16093	0.373088	3.03959
95132157	0.999	0.001	0	2	-2.14196	-1.24781	0.457491	3.13319	0.544666
95169194	0	1	0	1	1.84853	2.27823	-0.949389	-1.00696	-0.453303
95183615	0	1	0	1	0.993427	0.515211	0.457491	-1.00696	-0.453303
95339534	0	1	0	1	-0.716785	-0.366299	1.86437	1.06311	-0.453303
95357677	0.017	0.983	0	1
95394112	0	1	0	1	0.138321	-0.660136	-0.949389	-1.00696	-0.453303
95424343	0	1	0	1	0.138321	-0.0724624	0.457491	0.373088	-0.453303
95648540	0.997	0.003	0	2	-1.85693	-0.953973	1.86437	-0.316938	0.544666
95689423	0	1	0	1	-1.28686	-0.366299	0.457491	0.373088	-0.453303
95689831	0	1	0	1	0.993427	0.809048	-0.949389	-1.00696	-0.453303
95758018	0	1	0	1	0.708391	-0.0724624	0.457491	-0.316938	-0.453303
96025798	0	1	0	1	-1.00182	-0.366299	1.86437	1.06311	-0.453303
96025804	0	1	0	1	0.423356	-0.660136	-0.245949	0.373088	-0.453303
96025819	0.022	0.978	0	1
96049736	0.484	0.516	0	1
96050052	0	1	0	1	0.993427	0.515211	0.457491	1.75314	-0.453303
96115696	0	1	0	1	0.423356	-0.0724624	0.457491	0.373088	-0.453303
96213117	0.993	0.007	0	2	-0.43175	-0.660136	1.16093	2.44316	0.544666
96321294	0	1	0	1	1.5635	2.27823	-0.949389	-1.00696	-0.453303
96321438	0	1	0	1	0.423356	0.221374	-0.949389	-1.00696	-0.453303
96360540	0	0	1	3	-1.57189	-1.54165	1.16093	0.373088	3.53857
96374666	0	1	0	1	0.993427	0.809048	-0.245949	-1.00696	-0.453303
96419252	0	1	0	1	0.993427	0.221374	-0.949389	-1.00696	-0.453303
96456134	0	1	0	1	0.708391	-0.0724624	-0.949389	-1.00696	-0.453303
96492549	0	1	0	1	-1.85693	-0.660136	0.457491	1.75314	-0.453303
96892114	0	1	0	1	-0.146714	-0.366299	-0.949389	-1.00696	-0.453303
96919643	0	1	0	1	1.27846	1.10289	-0.949389	-1.00696	-0.453303
97039103	0	1	0	1	0.993427	1.10289	-0.245949	-1.00696	-0.453303
97039593	0	1	0	1	-0.43175	-0.953973	1.16093	0.373088	-0.453303
97093337	0	1	0	1	0.423356	0.515211	-0.949389	0.373088	-0.453303
97105253	0	1	0	1	0.993427	-0.366299	-0.949389	0.373088	-0.453303
97117684	0.954	0.046	0	2	0.423356	-0.0724624		-1.00696	0.544666
97218046	0.921	0.016	0.063	2
97220954	0	1	0	1	0.993427	1.10289	0.457491	-0.316938	-0.453303
97237619	0	1	0	1	1.27846	-0.0724624	-0.949389	-0.316938	-0.453303
97502306	0	1	0	1	0.993427	0.221374	-0.245949	-0.316938	-0.453303
97502312	0	0	1	3	-1.85693	-0.953973	-0.949389	-0.316938	2.5406
97527714	0	1	0	1	1.27846	1.10289	-0.949389	-1.00696	-0.453303
97542706	0	1	0	1	0.708391	0.221374	-0.949389	-1.00696	-0.453303
97878136	0	1	0	1	1.27846	1.10289	0.457491	-1.00696	-0.453303
98027451	0	1	0	1	-0.146714	-0.366299	-0.245949	0.373088	-0.453303
98070270	0.758	0.242	0	2
98339835	0.017	0.983	0	1
98508099	0	0	1	3	-1.95194	-1.24781	1.86437		2.5406
98549919	0	0	1	3
98754558	0	1	0	1	1.27846	0.515211	-0.949389	-1.00696	-0.453303
98773861	0.643	0.357	0	2
98777547	0.04	0.96	0	1

[truncated: 9 more sheets: 3class MSZ1Pivot, 3class MSZ2, 3class MSZ2 Pivot, 4class model, 4class Pivot, 4class MSZ1, 4class MSZ1 Pivot, 4class MSZ2, 4class MSZ2 Pivot]
